# Supplementary material for: Comprehensive investigation of predictive processing: A cross‐ and within‐cognitive domains fMRI meta‐analytic approach
Source: Hum Brain Mapp. 2024 Aug 21;45(12):e26817. doi: 10.1002/hbm.26817 (PMC11339134; doi:10.1002/hbm.26817)
Supplement: Supplementary file 2 — Data S2. [file HBM-45-e26817-s003.xlsx]

## Sheet: Data extraction
Domain	Reference	Year	Title	Journal	Subjects	Modality	Task	Stimuli	Contrast	Data found in:	Coordinate system	X	Y	Z	t value	F value	z value	p value	Active/Passive	Predictable/Not predictable condition	Violation/No violation	Explicit/Implicit
MUSIC	Bianco, R., Novembre, G., Keller, P.E., Kim, S.G., Scharf, F., Friederici, A.D., Villringer, A., & Sammler, D.	2016	Neural networks for harmonic structure in music perception and action.	NeuroImage	29	Visual; Motor	Action imitation	Pictures of hand on the piano chords	CONG (incongruent>congruent chords)	Table 1	MNI	44	6	26			4.29	<0.001 corrected	Active	In the incongruent condition the last chord in the sequence was less predictable	Violation	10 trials (1/6 of the trials) in both tasks were explicit, the rest were implicit.
												64	18	24			3.53
												54	14	16			3.49
												40	-80	36			4.66
												32	-78	42			4.32
												16	-70	58			3.54
												-16	-74	58			4.27
												-20	-70	50			3.97
						Auditory	Music listening	Strings of musical chords	CONG (incongruent>congruent chords)	Table 1	MNI	-30	-80	34			3.72	<0.001 corrected	Passive	In the incongruent condition the last chord in the sequence was less predictable	Violation	10 trials (1/6 of the trials) in both tasks were explicit, the rest were implicit.
												44	34	2			5.12
												44	18	16			4.98
												36	10	-2			4.49
												48	-32	0			3.92
												70	-24	6			3.59
												60	-34	8			3.46
												-14	-76	-36			4.37
MUSIC	Danielsen, A., Otnæss, M.K., Jensen, J., Williams, S.C.R., & Østberg, B.C.	2014	Investigating repetition and change in musical rhythm by functional MRI.	Neuroscience	19	Auditory	Music listening	Repetitive groove music with drum breaks at uneven interval. Transitions surround the drum breaks, while "continuous" are the repetitive parts of the music	Transitions > Continuous	Table 1	MNI	6	-70	-24			5.03	<0.05 corrected	Passive	Transitions less predictable than continuous pieces of music	No violation	Implicit
												-48	-36	12			4.97
												62	-36	6			4.97
												46	8	24			4.09
MUSIC	Grahn, J.A., & Rowe, J.B.	2009	Feeling the Beat: Premotor and Striatal Interactions in Musicians and Nonmusicians during Beat Perception.	Journal of Neuroscience	36	Auditory	Listening + deviant tone detection	Rhytmic stimuli differing in beat and duration, with deviant tones	Beat > Nonbeat	Table 1	MNI	-26	2	6	4.87			<0.05 corrected	Active	Deviant stimuli less predictable	Violation	Explicit
												26	8	8	5.01
												-32	-18	0	5.2
												30	-16	8	4.63
												-8	20	-8	4.29
												-18	12	-12	4.17
												0	28	-12	3.9
												-50	-24	-20	3.87
												-18	-26	66	3.8
							Listening	Rhytmic stimuli differing in beat and duration, without deviant tones	Beat > Nonbeat	Table 1	MNI	-22	6	8	2.84			<0.05 corrected	Passive	No condition more predictable	No violation	Implicit
												-20	8	-4	2.63
												-24	-2	8	2.03
												-18	10	-8	1.8
												26	8	0	3.29
												22	6	12	3.25
												-30	-14	-2	3.1
												-26	-12	14	2.65
												30	-12	4	2.51
MUSIC	Koelsch, S., Fritz, T., Schulze, K., Alsop, D., & Schlaug, G.	2005	Adults and children processing music: An fMRI study.	NeuroImage	20	Auditory	Listening	Chord sequences with regular or irregular last chord, according to music syntax	Unexpected (irregular) > Expected (regular)	Table 1	Talairach	-55	10	7			6.06	<0.05 corrected	Active	Regular more predictable	Violation	Explicit
												-46	24	10			2.84
												-41	16	-6			8.29
												-50	1	23			5.98
												-52	-34	2			4.64
												-59	-49	15			6.33
												52	9	11			8.44
												44	29	12			7.31
												47	19	-6			9.67
												43	-1	28			8.24
												50	-32	2			6.26
												57	-49	13			6.62
												57	-49	13			8.09
MUSIC	Leaver, A. M., Van Lare, J., Zielinski, B., Halpern A. R., & Rauschecker J. P.	2009	Brain Activation during Anticipation of Sound Sequences.	Journal of Neuroscience	20	Auditory	Music listening and anticipation of following track	Final seconds of highly familiar (FM) or not familiar (UM) music tracks	Familiar music > Unfamiliar music	Table 1	Talairach	-2.4	-56	21				<0.05 corrected	Active	Familiar more predictable	No violation	Explicit
												-34	-29	-12
							Participants learned 7 pairs of short melodies, one after the other. During scan session they listened to the first melody and in the silence break they had to anticipate the following melody	Short melodies	Familiar music > Unfamiliar music	Table 2	Talairach	-9	7	47				<0.05 corrected	Active	Familiar more predictable	No violation	Explicit
												-39	-45	40
												-54	5	14
MUSIC	Tillmann, B., Janata, P., & Bharucha J.J.	2003	Activation of the inferior frontal cortex in musical priming.	Cognitive Brain Research	15	Auditory	Listening	Chord sequences in which the final (target) chord was related or unrelated with previous ones. Targets could be consonant or dissonant	Related > unrelated consonant targets	Table 6	MNI	-8	64	5			2.9	<0.01 uncorrected	Active	Related targets more predictable	Violation	Explicit
												-11	66	25			2.76
												60	-19	35			3.28
												-45	-75	30			3.1
												52	-56	45			3.45
												-11	-52	50			2.98
												0	-45	55			3.05
									Unrelated > related consonant targets	Table 6	MNI	-52	8	0			3.08	<0.01 uncorrected	Active	Related targets more predictable	Violation	Explicit
												49	15	0			4.04
												-38	19	5			4.17
												34	22	0			3.89
												45	26	20			3.9
												41	34	25			3.62
												-8	4	60			3.34
												8	8	60			3.29
												4	4	45			3.36
												15	0	40			3.73
												11	19	35			3.03
												-4	-34	30			4.26
												-34	-60	55			2.96
												-15	-11	5			3.46
												11	-15	5			3.48
												-8	8	5			3.23
												15	11	15			3.36
												-19	-41	-20			3.42
LANGUAGE	Andics, A., Gál, V., Vicsi, K., Rudas, G., & Vidnyánszky, Z.	2013	FMRI repetition suppression for voices is modulated by stimulus expectations.	NeuroImage	18	Auditory	Listening + volume change detection task	Changing (alt) and identical (rep) voice stimulus pairs; the second stimulus was a repetition of the first one (rep trials) or was spoken by a different person of the same gender (alt trials). Volume of some stimuli was reduced	Alt > rep in rep blocks	Table 1	MNI	54	-44	-22	5.47			<0.05 corrected	Active	Rep trials more predictable	Violation	Implicit
												48	20	8	5.31
												38	-60	46	5.33
									Rep > alt in alt blocks	Table 1	MNI	-12	-18	30	6.98			<0.05 corrected	Active	Alt trials more predictable	No violation	Implicit
LANGUAGE	Blank, H., & von Kriegstein, K.	2013	Mechanisms of enhancing visual–speech recognition by prior auditory information.	NeuroImage	21	Auditory; Visual	Content task, person stimulus: visual-speech recognition task; identity task, person stimulus: face identity recognition task Content task, cell phone stimulus: mobile content task; identity task, cell phone stimulus: mobile identity recognition task	Videos, with and without audio-stream, and auditory-only files; either of a person pronouncing phrases (person stimulus) or of a hand operating on a cell phone and making the cell phone sound (cell phone stimulus)	[mismatch>match] during visual–speech recognition> [mismatch>match] during face identity recognition	Table 1	MNI	12	11	67			4.05	<0.05 corrected	Active	Match more predictable	Violation	Implicit
												-9	14	61			3.99
												6	5	67			3.54
												57	-1	43			4
												-54	-4	46			3.92
												-60	14	13			3.82
												-54	-43	10			3.5
												-48	-40	19			3.42
MOTOR	Cross, E.S., Stadler, W., Parkinson, J., Schütz‐Bosbach, S., & Prinz, W.	2013	The influence of visual training on predicting complex action sequences.	Human Brain Mapping	22	Visual	Predict when each agent should reappear from behind an occluding surface	Videos of moving agents	Prediction > perception	Table 1	MNI	57	-37	49	9			<0.05 cluster-level FWE corrected	Active	Predictable	No violation	Explicit
												48	-43	43	8.9
												60	-43	40	8.7
												-42	11	-8	8.1
												24	-34	10	7.2
												-27	-7	1	7.1
												-60	-49	37	7.8
												-48	-46	55	5.5
												-54	-28	49	4.3
												39	38	28	6.9
												42	44	-5	6.9
												36	44	16	6.6
												-6	-49	-26	6.4
												18	-55	-26	5.5
												12	-58	-17	5.4
ATTENTION	Davis, B., & Hasson, U.	2018	Predictability of what or where reduces brain activity, but a bottleneck occurs when both are predictable.	NeuroImage	25	Visual	Passive viewing	Faces, flowers, houses and tools	No regularity > Location/Category/Dual regular	Table 1	MNI	-2	45	-13			4.6	<0.05 adjusted for multiple comparisons using the Gaussian random-field theory method	Passive	Not predictable	Violation	Implicit
												-21	-61	-6			3.67
												19	-61	63			3.94
												-67	-14	-23			4.22
												-11	49	49			4.68
												-40	-64	44			5.15
												-16	3	16			3.87
												65	-9	-19			3.99
												39	31	-7			4.43
												-43	22	-13			4.33
												13	-35	-9			4.08
												-15	39	45			4.62
												-46	-24	-13			3.45
ATTENTION	Den Ouden, H.E., Friston, K.J., Daw, N.D., McIntosh, A.R., & Stephan, K.E.	2009	A dual role for prediction error in associative learning.	Cerebral Cortex	16	Visual; Auditory	Audio-visual target detection task	Auditory distractors which predicted visual distractors - Visual or auditory targets	Four-way interaction	Table 1	MNI	-6	-75	-9			4.25	<0.05 FWE cluster corrected	Active	Not predictable	Violation	Implicit
												-30	18	6			4.84
												-24	12	6			3.85
												36	12	3			4.72
												27	6	-3			4.48
												-9	-15	15			4.7
												-51	-27	24			4.39
												-57	-39	-3			3.88
MOTOR	Den Ouden, H.E., Daunizeau, J., Roiser, J., Friston, K.J., & Stephan, K.E.	2010	Striatal prediction error modulates cortical coupling.	Journal of Neuroscience	20	Visual; Auditory	Associative learning task	Auditory cues which predicted visual cues - Visual targets	Prediction error effect: negative	Table 1	MNI	-18	-18	60			4.13	<0.05 cluster corrected	Active	Predictable	Violation	Implicit
												42	-33	39			4.02
												15	-60	63			4.16
SOCIAL COGNITION	Diekhof, E.K., Kipshagen, H.E., Falkai, P., Dechent, P., Baudewig, J., & Gruber, O.	2011	The power of imagination—How anticipatory mental imagery alters perceptual processing of fearful facial expressions.	NeuroImage	9	Visual	Emotional evaluation task	Fearful faces	Misleading vs correct expectation (imagery group)	Table 2	MNI	-6	36	0	3			<0.005 uncorrected	Active	Predictable	Violation	Explicit
												3	27	-3	4			<0.001 uncorrected
												33	39	-3	2.7			<0.01 uncorrected
												-51	0	-27	3.3			<0.005 uncorrected
												-39	12	-36	3.1			<0.005 uncorrected
												-21	-42	-9	4.27			<0.001 uncorrected
												27	-45	-6	5.34			<0.001 uncorrected
												33	-12	-27	3.42			<0.005 uncorrected
												42	-33	42	3.3			<0.005 uncorrected
MOTOR	Eickhoff, S.B., Pomjanski, W., Jakobs, O., Zilles, K., & Langner, R.	2011	Neural correlates of developing and adapting behavioral biases in speeded choice reactions—an fMRI study on predictive motor coding.	Cerebral Cortex	20	Visual	Reaction times to arrows pointing to either the left or right side	Arrows	Applying learned predictions (conjunction across task main effect and areas negatively associated with the second parametric regressor)	Table 2	MNI	-53	-46	58	5.3			<0.05 corrected at cluster level; <0.001 corrected at voxel level	Active	Predictable	No violation	Implicit
												59	-54	33	5.93
												66	-36	12	4.51
												-50	-45	42	3.41
												41	-50	45	5.02
												53	-3	47	5.41
												42	8	23	4.39
												42	6	53	4.24
												36	20	-2	4.61
												-5	2	65	5.34
												11	-3	69	4.54
												-9	6	9	4.6
									Dynamic adaptation of predictions (conjunction across task main effect and areas positively associated with the third parametric regressor)	Table 3	MNI	-24	-60	51	5.01			<0.05 corrected at cluster level; <0.001 corrected at voxel level	Active	Predictable	No violation	Implicit
												29	-44	38	4.75
												-48	-47	54	4.86
												47	-44	47	3.98
												56	-41	20	4.86
												-6	-2	54	6.03
												8	-2	71	4.55
												-42	-12	56	5.58
												41	-8	51	5.22
												47	-71	-3	6
												-32	26	6	4.51
												32	21	12	5.98
												21	17	-2	4.66
												-24	12	11	4.2
												17	-12	9	5.88
												21	9	14	4.18
									Computation of predictive motor coding (conjunction across task main effect, areas negatively associated with the second parametric regressor, and areas positively associated with the third parametric regressor)	Table 4	MNI	-18	0	66	4.37			<0.05 corrected at cluster level; <0.001 corrected at voxel level	Active	Predictable	No violation	Implicit
												9	-2	71	4.27
												41	-42	44	4.32
												47	-44	47	3.98
												47	-6	53	4.55
												38	41	29	4.21
												57	-41	21	4.5
												-47	-50	53	4.06
												-50	-45	51	3.98
COGNITIVE CONTROL	Fletcher, P.C., Anderson, J., Shanks, D., Honey, R., Carpenter, T.A., Donovan, T., Papadakis, N., & Bullmore, E.T.	2001	Responses of human frontal cortex to surprising events are predicted by formal associative learning theory.	Nature Neuroscience	11	Visual	Passive viewing/Go-NoGo	Fictious drugs and syndromes	Unpredictable vs predictable events	Table 1b	Talairach	46	18	42			4.3	<0.001 uncorrected	Active	Not predictable	Violation	Explicit
												52	22	34			3.6
												22	48	44			2.8
												-48	6	26			3.5
												-50	14	44			3.1
												44	-12	28			3.6
												56	-42	38			3.5
												10	-66	20			3.5
ATTENTION	Friedman, D., Goldman, R., Stern, Y., & Brown, T.R.	2009	The brain's orienting response: An event‐related functional magnetic resonance imaging investigation.	Human Brain Mapping	15	Auditory	Auditory oddball	Pure tones and environmental sounds	Novel vs baseline	Table II	MNI	2	4	48			3.36	<0.001	Active	Not predictable	Violation	Implicit
												65	-27	10			5.55	<0.000001
												53	-17	3			5.07	<0.000001
												63	-12	-3			4.32	<0.00001
												63	-38	11			3.94	<0.0001
												-55	-18	-1			5.32	<0.000001
												-48	-34	13			3.76	<0.0001
												-42	-25	14			3.48	<0.001
												-63	-35	9			3.35	<0.001
												-32	23	3			3.43	<0.001
MOTOR	Gardner, T., Goulden, N., & Cross, E.S.	2015	Dynamic modulation of the action observation network by movement familiarity.	Journal of Neuroscience	21	Visual	Posture prediction or dot tracking	Short movies or dots	Posture prediction vs dot tracking	Table 2	MNI	27	-43	70	7.25			<0.005 uncorrected	Active	Predictable	No violation	Explicit
												27	-37	55	5.13
												21	-100	7	6.77
												24	-88	-11	3.25
												48	-25	22	6.7
												45	-22	10	5.3
												63	-13	34	4.34
												6	50	-14	5.72
												15	50	-2	5.4
												9	59	10	4.34
												-27	-40	58	5.5
												-21	-43	70	5.1
												-15	-25	43	5.46
												18	-10	67	5.16
												15	-22	46	5.01
												3	-16	67	4.71
												24	-46	16	4.98
												-24	-88	1	4.66
												-51	-40	-2	4.48
												-42	-46	1	3
												-30	-55	13	4.47
												-45	-31	19	4.3
												-60	-28	16	2.96
												24	2	28	4.24
												-18	-1	28	4.02
												-18	14	22	3.29
												-42	-67	49	4.02
												-48	-73	34	3.77
												-21	-1	-14	3.75
												21	-1	-11	3.61
												-12	53	31	3.49
												-6	-52	25	3.46
									Increasing familiarity	Table 3	MNI	-48	-31	34	4.02			<0.005 uncorrected	Active	Predictable	No violation	Explicit
												-33	-37	40	3.99
												-48	-37	52	3.8
												-51	-58	-2	3.96
												-18	11	61	3.74
												-21	-67	46	3.74
												-15	-67	52	3.63
												18	-67	61	3.68
												30	-70	37	3.49
												27	-61	43	3.27
												33	11	28	3.63
												48	-28	52	3.41
												36	-43	55	3.02
												-45	8	25	3.24
SOCIAL COGNITION	Grotheer, M., Hermann, P., Vidnyánszky, Z., & Kovács, G.	2014	Repetition probability effects for inverted faces.	NeuroImage	26	Visual	Passive face stimuli presention	Faces	Upright > inverted	Text	MNI	22	36	12				<0.0001	Passive	Upright faces more predictable	Violation	Implicit
									Inverted > upright	Text	MNI	36	-90	4				<0.0001	Passive	Upright faces more predictable	No violation	Implicit
												-36	-92	2
												-44	-26	34
SOCIAL COGNITION	Grotheer, M., & Kovács, G.	2015	The relationship between stimulus repetitions and fulfilled expectations.	Neuropsychologia	24	Visual	Gender detection	Faces	Alternation > repetition	Text	MNI	42	-58	-30				<0.0001	Active	Repeated faces more predictable	Violation	Explicit
												-44	-62	24
												-40	-90	-10
									Unexpected > expected repetitions	Text	MNI	42	-62	52				<0.0001	Active	Repeated faces more predictable	Violation	Explicit
LANGUAGE	Hakonen, M., May, P.J.C., Jääskeläinen, I.P., Jokinen, E., Sams, M., & Tiitinen, H.	2017	Predictive processing increases intelligibility of acoustically distorted speech: Behavioral and neural correlates.	Brain and Behavior	20	Auditory	Speech comprehension	Sentences at different levels of intelligibility	2nd distorted > 1st distorted	Table 1	MNI	2	10	48	7.9			0.0007	Active	2nd distorted sentence more predictable if preceded by intact sentence	No violation	Implicit
												-4	-90	-12	6.61			0.0004
												-36	0	40	6.58			0.0039
												38	60	18	6.55			0.0292
												38	24	-14	5.9			0.0057
												-32	56	4	5.7			0.0303
												38	-16	0	6.93			0.0008
												46	-30	26	6.28			0.0104
												-52	-8	2	6.11			0.0019
												20	-24	-26	5.65			0.0115
												-30	-48	-12	5.57			0.0094
SOCIAL COGNITION	Hillebrandt, H., Dumontheil, I., Blakemore, S.J., & Roiser, J.P.	2013	Dynamic causal modelling of effective connectivity during perspective taking in a communicative task.	NeuroImage	14	Visual	Perspective taking in a communicative task	Social scenarios + auditory instructions	Director present, 3 objects > 1 object	Table 1	MNI	-9	41	34			3.96	0.004	Active	Not predictable	No violation	Implicit
												-36	8	-26			3.33	0.027
LANGUAGE	Johnson, M.A., Turk-Browne, N.B., & Goldberg, A.E.	2016	Neural systems involved in processing novel linguistic constructions and their visual referents (Experiment 1)	Language, Cognition and Neuroscience	16	Visual	Observation + forced choice	Videos + narration	Random > patterned	Table 6	MNI	3	48	24				0.015	Active	Patterned more predictable	Violation	Implicit
												-42	-52	32				0.024
												-22	-84	8				0.001
LANGUAGE	Johnson, M.A., Turk-Browne, N.B., & Goldberg, A.E.	2016	Neural systems involved in processing novel linguistic constructions and their visual referents (Experiment 2)	Language, Cognition and Neuroscience	16	Visual	Observation + forced choice	Videos + narration	Incongruent > congruent	Text	MNI	-20	-94	8				<0.05	Active	Congruent more predictable	Violation	Implicit
												-2	-76	44
LANGUAGE	Kandylaki, K.D., Nagels, A., Tune, S., Kircher, T., Wiese, R., Schlesewsky, M., & Bornkessel-Schlesewsky, I.	2016	Predicting “when” in discourse engages the human dorsal auditory stream: An fMRI study using naturalistic stories.	Journal of Neuroscience	20	Auditory	Comprehension of stories	Naturalistic stories	Passive > active voice	Table 6	MNI	50	-50	44		17.1		<0.005	Active	Passive verbs more predictable	No violation	Implicit
												-6	26	36		16.13
												8	-18	36		15.86
												42	28	42		15.7
												30	18	56		15.65
												26	56	24		14.42
												8	2	-10		14.28
												32	24	-12		14.07
												-20	-48	-20		13.47
												-48	42	8		13.42
												8	42	-4		13.35
												-4	-58	-32		12.57
												-36	26	38		12.06
									High causality > low causality	Table 6	MNI	30	12	-12		18.69		<0.005	Active	No specific direction of this contrast	No violation	Implicit
												50	-66	8		18.12
												-34	-88	30		17.24
												-56	-38	-6		14.81
												-42	-54	-14		12.84
MEMORY	Kluger, D.S., & Schubotz, R.I.	2017	Strategic adaptation to non-reward prediction error qualities and irreducible uncertainty in fMRI.	Cortex	20	Visual	Serial pattern detection task	Numerical sequences	TERM > CHECK ∩ EXT > CHECK	Table 1	MNI	30	-5	-1			4.02	<0.001	Active	Not predictable	Violation	Implicit
									Terminations (TERM) > extensions (EXT)	Table 1	MNI	−45	7	26			3.73	<0.001	Active	Not predictable	Violation	Implicit
												36	−29	71			4.59
ATTENTION	Langner, R., Kellermann, T., Boers, F., Sturm, W., Willmes, K., & Eickhoff, S.B.	2011	Modality-specific perceptual expectations selectively modulate baseline activity in auditory, somatosensory, and visual cortices.	Cerebral Cortex	24	Auditory; Tactile; Visual	Simple reaction-time to auditory, tactile, or visual imperative stimulus	Auditory, tactile or visual stimuli preceded by a cue	AA ∩ TA ∩ VA	Table 2	MNI	-22	-64	56	5.9			<0.001	Active	Predictable	No violation	Implicit
												-34	-50	44	5.8
												-36	-48	46	5.8
												-20	-74	48	4.9
												-28	-64	44	4.6
												-50	-42	50	3.9
												-30	-52	52	3.6
												22	-66	54	6.3
												28	-66	54	4.9
												30	-52	44	4.4
												34	-62	50	4.3
												38	-56	52	3.9
												28	-44	42	3.5
												32	-72	48	3.5
												40	-54	44	3.2
												40	-48	50	3.1
												42	-4	50	6.1
												38	-4	48	6.1
												46	26	30	4.8
												44	20	32	4.3
												34	-86	8	6.4
												26	-92	8	5.2
												26	-94	4	5.1
												20	-98	6	5.1
												18	-100	2	4.6
												38	-84	-6	3.6
												-28	-90	8	4.9
												-40	-80	-12	4.9
												-46	-60	-24	4.7
												-28	-92	12	3.8
												-24	-96	10	3.4
												-22	-97	8	3.2
												-38	-44	8	6.8
												-36	-8	46	5.2
												-46	-2	44	3.5
												4	2	54	4.7			0.002
												-4	6	48	4.4
												6	14	50	4
												-2	8	44	3.3
												34	24	-2	5			0.018
												46	18	5	3.3
LANGUAGE	Lyu, B., Ge, J., Niu, Z., Tan, L.H., & Gao, J.H.	2016	Predictive Brain Mechanisms in Sound-to-Meaning Mapping during Speech Processing.	Journal of Neuroscience	30	Auditory	Gender detection	Expected (EP) vs unexpected (UP) vs time-reversed (TP) phrases	Unexpected > expected	Table 1	MNI	-62	0	-2			5.3	<0.001 voxel-level; <0.05 FWE cluster corrected	Active	Expected more predictable	Violation	Implicit
												-34	30	4			3.74	voxel < 0.001, cluster < 0.05 FWE
									Unexpected > time-reversed	Table 1	MNI	-2	-8	66			5.19	<0.001 voxel-level; <0.05 FWE cluster corrected	Active	Unexpected more predictable	Violation	Implicit
												38	-14	8			5.09	voxel < 0.001, cluster FWE p < 0.07
												-58	-46	4			4.98	voxel p < 0.001, cluster FWE p < 0.08
												-52	14	-18			4.94	voxel p < 0.001, cluster FWE p < 0.09
												-12	-96	24			4.66	voxel p < 0.001, cluster FWE p < 0.10
												-18	-74	-6			4.09	voxel p < 0.001, cluster FWE p < 0.11
												18	-76	-4			4.26	voxel p < 0.001, cluster FWE p < 0.12
												-24	-8	74			4.39	voxel p < 0.001, cluster FWE p < 0.13
												-42	-22	-18			4.33	voxel p < 0.001, cluster FWE p < 0.14
												-62	-32	30			3.96	voxel p < 0.001, cluster FWE p < 0.15
									Expected > time-reversed	Table 1	MNI	-60	-46	2			5.68	<0.001 voxel-level; <0.05 FWE cluster corrected	Active	Expected more predictable	No violation	Implicit
												-4	-8	64			5.16	voxel p < 0.001, cluster FWE p < 0.17
												-52	12	-16			4.65	voxel p < 0.001, cluster FWE p < 0.18
												12	-26	48			4.68	voxel p < 0.001, cluster FWE p < 0.19
												-60	-34	28			4.52	voxel p < 0.001, cluster FWE p < 0.20
												-38	-22	-22			4.36	voxel p < 0.001, cluster FWE p < 0.21
												-48	-4	12			4.03	voxel p < 0.001, cluster FWE p < 0.22
MOTOR	Limanowski, J., & Blankenburg, F.	2015	Network activity underlying the illusory self-attribution of a dummy arm.	Human Brain Mapping	20	Tactile	Congruent vs. incongruent visuotactile stimulation	Tactile stimuli in different position of the right arm	Congruent > incongruent visuo‐tactile stimulation	Table 1	MNI	−40	−70	−2	2.59			<0.001	Active	Congruent more predictable	Violation	Implicit
												24	−64	−36	2.26			<0.001
												−20	18	40	2.09			0.017
												−38	10	28	2.09			0.022
												−42	−50	58	1.59			0.0497
MOTOR	Maffei, V., Giusti, M.A., Macaluso, E., Lacquaniti, F., & Viviani, P.	2015	Unfamiliar Walking Movements Are Detected Early in the Visual Stream: An fMRI Study (Experiment 1)	Cerebral Cortex	14	Visual	Indicate whether in the video the movement was displayed as recorded or reversed in time	Video clips of forward and backward walk	Backward > forward walking	Table 4	MNI	−52	−74	8			6.74	<0.001 uncorrected	Active	Forward more predictable	Violation	Implicit
												48	−64	2			6.9
												−34	−36	54			4.43
												32	−32	40			5.06
												68	−34	14			4.67
MOTOR	Maffei, V., Giusti, M.A., Macaluso, E., Lacquaniti, F., & Viviani, P.	2015	Unfamiliar Walking Movements Are Detected Early in the Visual Stream: An fMRI Study (Experiment 2)	Cerebral Cortex	15	Visual	Passive observation of videos	Video clips of forward and backward walk	Backward > forward walking	Table 6	MNI	−48	−74	10			5.62	<0.001 uncorrected	Passive	Forward more predictable	Violation	Implicit
												50	−64	8			6.9
MOTOR	Maffei, V., Indovina, I., Macaluso, E., Ivanenko, Y.P., Orban, G.A., & Lacquaniti, F.	2015	Visual gravity cues in the interpretation of biological movements: neural correlates in humans.	NeuroImage	15	Visual	Alternative forced choice discrimination	Stick-figure	Intact > scrambled	Table 1	MNI	50	-70	-14			6.13	<0.05 corrected	Active	Intact more predictable	No violation	Implicit
												44	-84	-14			5.23
												42	-46	-26			4.6
									Normal gravity > reduced gravity	Table 1	MNI	-22	-102	10			5.86	<0.05 corrected	Active	Normal gravity more predictable	No violation	Implicit
												-14	-94	-10			4.55
												-30	-96	-14			3.35
												22	-96	-4			4.32
												16	-96	18			4.26
												-28	-22	4			5.13
												-40	2	-8			3.49
												-28	-6	-16			4.16
												32	-10	-8			5.32
												48	-12	2			3.99
												28	-10	-16			4.58
												-62	-42	-12			4.55
												-56	-52	32			5.39
												52	-56	28			4.56
												64	-48	40			4.35
												26	34	-18			4.3
												36	18	42			4.54
												18	48	30			4.74
ATTENTION	Malekshahi, R., Seth, A., Papanikolaou, A., Mathews, Z., Birbaumer, N., Verschure, P.F., & Caria, A.	2016	Differential neural mechanisms for early and late prediction error detection.	Scientific Reports	12	Visual	Continuous visual detection	Shapes	Explicit deviant detection > undetected deviants	Table 1	MNI	27	32	49	13.74			<0.001 uncorrected	Active	Shape regularly directed more predictable	Violation	Implicit
												-6	29	52	10.46
												15	17	10	10.91
												12	17	4	10.07
												-12	-1	16	5.79
												-6	53	28	7.91
												-9	62	16	7.18
												6	50	19	4.83
												-57	-49	46	7.39
												-57	-58	25	6.46
												-57	-58	29	6.46
												42	-61	43	7.87
												39	-67	49	7.79
												57	-58	31	7.29
												6	47	1	6.01
												-3	53	-5	5.49
												3	56	10	5.02
												-6	-64	40	5.92
												-6	-76	31	5.27
												-8	-4	10	5.05
												3	47	1	5.67
ATTENTION	Mayrhauser, L., Bergmann, J., Crone, J., & Kronbichler, M.	2014	Neural repetition suppression: evidence for perceptual expectation in object-selective regions.	Frontiers in Human Neuroscience	19	Visual	Passive viewing + response press	Line-drawing of objects	Alternate > repeated	Supplemental Table 1	MNI	42	-70	-11			4.08	<0.001 uncorrected	Passive	Repeated more predictable	Violation	Implicit
												-39	-79	-11			3.77
												-21	-94	-2			4.61
												30	-82	-8			3.64
MEMORY	McAndrews, M.P., Girard, T.A., Wilkins, L.K., & McCormick, C.	2016	Semantic congruence affects hippocampal response to repetition of visual associations.	Neuropsychologia	15	Visual	Forced choice	Images	Congruent 1>Incongruent 1	Table 2	MNI	-10	-92	6			6	<0.001 (<0.005 for simple effects)	Active	Congruent more predictable	No violation	Implicit
												-24	-72	-16			5.43
												24	-76	-14			4.94
									Incongruent 2>Incongruent 1	Table 2	MNI	16	-10	-22			3.8	<0.001 (<0.005 for simple effects)	Active	Not predictable	Violation	Implicit
												-10	-92	0			5.25
												24	-82	20			4.77
												-24	-76	-12			4.6
												48	-64	-8			4.13
												-50	42	-6			3.88
												26	-74	-8			3.8
ATTENTION	Michelon, P., Snyder, A.Z., Buckner, R.L., McAvoy, M., & Zacks, J.M.	2003	Neural correlates of incongruous visual information. An event-related fMRI study.	NeuroImage	30	Visual	Response task to ordinary vs bizzarres objects	Pictures	Incong > ordinary	Table 1	Talairach	-41	-69	-9				<0.05 Bonferroni corrected	Active	Ordinary more predictable	Violation	Implicit
												-48	17	19
												-15	-34	-2
												-2	-83	-1
												-1	7	51
												26	-70	38
												37	18	6
												17	-11	9
LANGUAGE	Noppeney, U., Josephs, O., Hocking, J., Price, C.J., & Friston, K.J.	2008	The effect of prior visual information on recognition of speech and sounds.	Cerebral Cortex	17	Auditory; Visual	2-choice forced semantic categorization	Objects	Incongruent > congruent (avaraging of different sensory modalities)	Table 2	Talairach	0	18	48			>7	<0.001	Passive	Congruent more predictable	Violation	Implicit
												-42	12	24			7.6
												-33	24	-3			5.8
												30	-66	-27			5.5
												51	18	21			5.2
												-27	-63	45			5.1
												-60	-21	-6			4.9
ATTENTION	O'Reilly, J.X., Schüffelgen, U., Cuell, S.F., Behrens, T.E., Mars, R.B., & Rushworth, M.F.	2013	Dissociable effects of surprise and model update in parietal and anterior cingulate cortex.	Proceedings of the National Academy of Sciences	17	Visual	Saccadic planning task	Moving dots	Update	Figure 5	MNI	6	10	54			4.8	<0.05 corrected	Passive	Predictable	No violation	Implicit
									Surprise	Figure 6	MNI	-18	-60	58			3.1	<0.05 corrected	Passive	Predictable	Violation	Implicit
LANGUAGE	Okada, K., Matchin, W., & Hickok, G.	2018	Neural evidence for predictive coding in auditory cortex during speech production.	Psychonomic Bulletin & Review	20	Visual	Tongue twister sequence	Words	Articulation > Imagining	Table 1	Talairach	59	-7	38				<0.05 corrected	Passive	Predictable	No violation	Implicit
												17	-59	-22
												-1	11	32
												7	-7	72
												7	71	10
												-45	-53	0
												-37	29	-2
												-47	27	2
									Imagining > Articulation	Table 1	Talairach	-11	41	-16				<0.05 corrected	Passive	Predictable	No violation	Implicit
												15	-9	-28
MOTOR	Ondobaka, S., de Lange, F.P., Wittmann, M., Frith, C.D., & Bekkering, H.	2015	Interplay Between Conceptual Expectations and Movement Predictions Underlies Action Understanding.	Cerebral Cortex	15	Visual	Observation of goal-directed behavior	Movements and semantic concepts	Conceptual congruent > Conceptual incongruent	Table 2	MNI	-12	-36	32	7.89			0.012	Active	Congruent more predictable	No violation	Implicit
												-10	-34	22	7.89			0.012
MOTOR	Rahnev, D., Lau, H., & de Lange, F.P.	2011	Prior expectation modulates the interaction between sensory and prefrontal regions in the human brain.	Journal of Neuroscience	23	Visual	Perceptual decision making	Moving dots	Predictive (valid + invalid) > nonpredictive (neutral)	Table 1	MNI	-50	22	36	4.49			0.001	Active	Congruent more predictable	No violation	Explicit
												40	20	30	4.27			0.01
												-40	44	50	5.68			<0.001
												32	-56	44	4.9			0.014
ATTENTION	Ran, G., Chen, X., Cao, X., & Zhang, Q.	2016	Prediction and unconscious attention operate synergistically to facilitate stimulus processing: An fMRI study.	Consciousness and Cognition	19	Visual	Orientation identification	Circular grating (with submilinal/supraliminar faces)	Unpredictable > predictable	Table 1	MNI	42	15	27			0.73	0.003	Active	Predictable more predictable	Violation	Explicit
MOTOR	Saygin, A.P., Chaminade, T., Ishiguro, H., Driver, J., & Frith, C.	2012	The thing that should not be: predictive coding and the uncanny valley in perceiving human and humanoid robot actions.	Social Cognitive and Affective Neuroscience	20	Visual	Repetition suppression	Biological movements	(nonrepeat-repeat) (android>Human)	Table 1	MNI	-42	-38	42			3.96	0.004	Active	Human condition more predictable	No violation	Implicit
												42	-36	42			4.37	0.02
MOTOR	Schiffer, A.M., Ahlheim, C., Ulrichs, K., & Schubotz, R.I.	2013	Neural changes when actions change: adaptation of strong and weak expectations.	Human Brain Mapping	19	Visual	Action observation learning task	Actions	(solid / first \ solid / last) > (weak / last \ weak / first)	Table I	Talairach	32	-32	-12			3.43	≤0.05 corrected	Active	Familiar sequence more predictable	No violation	Implicit
												4	-38	-9			5.16
												-8	-47	-18			4.8
									(solid / first \ weak / first) > (solid / last \ weak / last)	Table II	Talairach	-14	-59	-57			3.67	≤0.05 corrected	Active	Familiar sequence more predictable	No violation	Implicit
												32	-62	45			4.18
												-20	-65	39			3.74
												-40	-41	54			3.6
												-58	-23	42			2.9
												-46	10	24			3.69
												46	16	30			3.72
												-44	22	24			3.16
												44	-56	15			3.72
												40	-47	-3			3.81
												-46	-65	12			3.25
												-40	-50	-6			3.4
									(solid / first > weak / first) > (solid / last > weak / last)	Table III	Talairach	-10	61	12			4.31	≤0.05 corrected	Active	Familiar sequence more predictable	No violation	Implicit
												14	52	9			3.33
												2	34	15			2.85
												-4	31	15			2.79
												22	31	-9			3.14
												8	-77	18			3.81
												56	-32	9			3.8
												-26	-56	-6			3.19
												20	19	-3			4.1
MOTOR	Thomas, R.M., De Sanctis, T., Gazzola, V., & Keysers, C.	2018	Where and how our brain represents the temporal structure of observed action.	NeuroImage	22	Visual	Watching videos	Videos of everyday actions, in the correct order (intact) or scrambled	Intact > scrambled	Table 2	MNI	58	-36	48	6.18				Passive	Intact more predictable	No violation	Implicit
												16	-48	78	7.22
												30	-60	68	7.15
												62	8	26	5.91
												60	-34	32	5.44
												56	-10	22	4.47
												-66	-36	36	8.53
												-68	-20	28	6.92
												-18	-58	74	7.16
												46	48	10	5.87
												8	-28	26	4.53
												-8	-32	22	4.48
												-40	0	14	5.71
												-32	-6	20	4.42
												-36	-62	34	4.81
												-38	-76	50	5.59
												-42	-18	64	4.77
												-68	-34	4	4.65
												-68	-28	2	4.53
												12	-82	-6	4.8
												2	-56	-20	4.16
ATTENTION	Thompson, R., & Duncan, J.	2009	Attentional modulation of stimulus representation in human fronto-parietal cortex.	NeuroImage	16	Visual	Change detection task	Irregular shapes of different colors.	Attended > unattended stimuli	Table 2	MNI	-27	-90	-12	3.32			<0.05 corrected	Active	Attended more predictable	No violation	Implicit
												42	-81	-9	3.11
												-42	-84	9	3.2
												30	-87	-9	3.16
												-42	-69	-15	3.59
												-33	-51	-18	4.31
												42	-54	-18	3.23
												30	-36	-24	3.04
												-45	-51	-12	3.46
												-54	-48	-9	3.78
												-30	-63	54	3.35
												-36	-42	48	3.09
												-39	-3	54	4.07
												33	-9	48	3.16
												-51	21	18	4.94
												51	6	21	3.67
												51	18	21	3.48
												-42	6	42	4.12
												-45	15	30	4.16
												39	33	18	3.3
												27	9	54	3.38
												-6	12	48	4.43
												6	15	51	3.381
												12	15	12	3.99
SOCIAL COGNITION	Thornton, M.A., Weaverdyck, M.E,, & Tamir, D.I.	2019	The Social Brain Automatically Predicts Others' Future Mental States.	Journal of Neuroscience	28	Visual	Judgement of others' mental states	30 brief scenarios	Likely > unlikely future mental states	Fig 1	MNI	-6	48	14				0.011		Likely future states more predictable	No violation	Implicit
									Predictable > unpredictable sequences	Fig 1	MNI	-10	-74	40				0.008		Predictable sequences more predictable	No violation	Implicit
SOCIAL COGNITION	Tipper, C.M., Signorini, G., & Grafton, S.T.	2015	Body language in the brain: constructing meaning from expressive movement.	Frontiers in Human Neuroscience	46	Visual	Passive observation + multiple choice	Videos of performers engaged in modern dance or pantomime	Novel > repeated themes	Table 3	MNI	−52	−16	−12			3.07	<0.05	Active	Repeated themes more predictable	No violation	Implicit
												56	−14	−12			3.31
												−50	−2	−26			3.4
												50	−2	−26			3.45
												−48	0	−10			2.94
												44	14	−20			2.64
												−40	6	−10			3.01
												34	8	−14			3.8
												−26	−6	−22			2.43
												30	−6	−22			4.7
												−34	16	−18			2.69
												30	20	−18			3.37
												−18	14	−8			2.55
												20	14	−10			3.51
MOTOR	Campbell, M.E.J., Nguyen, V.T., Cunnington, R., & Breakspear, M.	2021	Insula cortex gates the interplay of action observation and preparation for controlled imitation.	Neuropsychologia	24	Visual; Motor	Participants were cued to respond in one of four ways – to open or close their own hand, or to copy or oppose the observed action. In interaction with the type of stimulus (video of hand opening or closing), the response could result in: Intentional Imitation, Incidental Imitation, Intentional Counter-imitation and Incidental Counter-imitation.	Videos of hand closing or hand opening	Task relevance = intentional vs incidental	Table S2	MNI	-4	14	48		84.19	7.3	<0.05 corrected	Active	Intentional more predictable	No violation	Implicit
												-20	-94	4		52.55	6.12
												-42	-26	64		47.29	5.87
												-30	-2	48		38.31	5.38
												-24	2	54		30.61	4.88
												-32	-90	4		35.18	5.19
									Congruence = imitation vs counterimitation	Table S2	MNI	36	16	0		68.7	6.78	<0.05 corrected	Active	Congruent more predictable	Violation	Implicit
												38	26	4		61.69	6.51
												44	12	6		59.86	6.44
												-42	-70	-2		64.76	6.63
												-38	-82	0		46.58	5.83
												-36	-88	8		42.35	5.61
												-30	20	2		54.31	6.2
												-30	20	-8		44.75	5.74
												-44	14	0		43.11	5.65
												64	-40	36		53.02	6.14
												12	10	68		50.64	6.03
												20	0	62		39.94	5.47
												14	0	62		36.29	5.26
												10	18	38		48.1	5.91
												4	10	54		37.86	5.35
												10	18	56		36.57	5.27
MOTOR	Cazzato, V., Macaluso, E., Crostella, F., & Aglioti, S.M.	2012	Mapping reflexive shifts of attention in eye-centered and hand-centered coordinate systems.	Human Brain Mapping	13	Visual	Directional saccadic or a hand pointing to the cued direction	Coloured cues and face, hand or arrow distractors	Incongruent > Congruent	Table II	MNI	8	14	46			4.16	<0.001 corrected	Active	Not predictable	Violation	Explicit
												-52	2	38			4.9
												34	24	8			5.21
												-30	20	6			4.89
MOTOR	Chaminade, T., Meary, D., Orliaguet, T.P., & Decety, J.	2001	Is perceptual anticipation a motor simulation? A PET study.	NeuroReport	8	Visual	Forced-choice anticipation paradigm	Black dot movement on a white screen depicting different trajectories	Writing anticipation > Baseline masked with OM-BA	Table 2	MNI	-42	28	18			4.85	<0.0005	Active	Predictable	No violation	Implicit
												-46	46	-6			4.61
												-26	-76	46			3.6
												-40	18	20			4.41
												-28	-12	-22			4.09
									Pointing anticipation > Baseline masked with OM-BA	Table 2	MNI	-44	28	18			3.77	<0.0005	Active	Predictable	No violation	Implicit
												-46	44	-12			4.25
												38	-58	66			3.82
												-22	10	44			3.79
												8	-12	14			3.84
												40	26	-16			4
ATTENTION	Aben, B., Calderon, C.B., Van der Cruyssen, L., Picksak, D., Van den Bussche, E., & Verguts, T.	2019	Context-dependent modulation of cognitive control involves different temporal profiles of fronto-parietal activity.	NeuroImage	20	Visual	Numerical Eriksen flanker task	Central target number, flanked by four identical distractor numbers on both sides	Incongruent > Congruent (mainly incongruent block)	Table 1	MNI	28	-64	54			6.3	<0.05 FWE voxel level corrected	Active	Not predictable	Violation	Implicit
												-24	-58	46			5.73
									Incongruent > Congruent (mainly congruent block)	Table 1	MNI	28	-64	56			8	<0.05 FWE voxel level corrected	Active	Not predictable	Violation	Implicit
												-24	-58	44			7.55
												-36	6	30			7.22
												26	6	56			6.13
												52	-54	-12			6.04
												-28	4	52			5.93
												26	-62	-28			5.42
												48	40	26			5.23
									(Incongruent > Congruent mainly congruent block) > (Incongruent > Congruent mainly incongruent block)	Table 2	MNI	28	-64	56			6.3	<0.05 FWE voxel level corrected	Active	Not predictable	Violation	Implicit
												-32	-48	42			6.23
												-38	6	28			6.2
												-28	6	52			5.77
												-48	-56	-12			5.66
												50	-52	-12			5.6
ATTENTION	Alho, K., Salmi, J., Koistinen, S., Salonen, O., & Rinne, T.	2015	Top-down controlled and bottom-up triggered orienting of auditory attention to pitch activate overlapping brain networks.	Brain Research	15	Auditory	Target detection	Tones formed by iterated rippled noise bursts	Louder tones	Table 1	MNI	-60	-44	4			11.2	<0.01 corrected	Active	Not predictable	Violation	Implicit
												66	-24	-4			13.3
												46	16	20			10.7
												44	-48	46			8.55
												-54	8	22			10.6
												2	10	44			9.64
												-38	-4	4			6.67
												-36	24	-4			8.66
												-34	-56	38			8.55
ATTENTION	Arrington, C.M., Carr, T.H., Mayer, A.R., & Rao, S.M.	2000	Neural mechanisms of visual attention: object-based selection of a region in space.	Journal of Cognitive Neuroscience	12	Visual	Variant of the Posner task	Letters	Invalid > Valid cueing	Table 2	Talairach	47	-62	26				<0.01	Active	Not predictable	Violation	Implicit
												46	-28	-6
												11	47	26
												1	15	54
												44	11	38
												42	22	-1
ATTENTION	Atmaca, S., Stadler, W., Keitel, A., Ott, D.V., Lepsien, J., & Prinz, W.	2013	Prediction processes during multiple object tracking (MOT): involvement of dorsal and ventral premotor cortices.	Brain and Behavior	11	Visual	Multiple object tracking (MOT) paradigm	Eight identical objects	Multiple Object Tracking > Control condition	Table 1	MNI	54	-55	13	12.84			<0.001	Active	Predictable	No violation	Explicit
												45	-31	43	11.85
												42	-73	25	10.1
												-15	-10	67	8.82
												-21	5	49	8.73
												-21	-7	55	8.55
												-21	-7	55	9.01
												21	-10	61	7.94
												18	-7	52	7.92
												33	-10	58	7.65
												-15	-52	-50	7.45
												-42	-43	-29	7.06
												51	5	31	6.19
												54	2	22	5.26
												33	2	-17	8.37
												18	11	-20	5.28
												-57	-19	4	7.54
												30	-31	-23	5.77
												27	-25	-23	5.66
												-3	11	25	6.11
												12	23	19	5.82
												6	14	22	5.04
												42	-28	10	7.41
												-18	-64	-17	5.49
												-21	-67	-20	5.37
												9	50	-11	5
												18	47	-8	4.84
												-6	11	-17	5.39
												3	2	-14	4.9
												48	17	-17	6.22
												24	17	10	5.09
												21	-49	22	5.96
												-15	-28	34	7.44
												-51	5	25	5.76
												36	-1	1	4.93
												33	-43	-11	4.75
												12	-73	-50	5.79
												-57	8	-17	5.03
												-60	-1	-17	4.51
ATTENTION	Aue, T., Guex, R., Chauvigné, L.A.S., Okon-Singer, H., & Vuilleumier, P.	2019	Expectancies influence attention to neutral but not necessarily to threatening stimuli: An fMRI study.	Emotion	19	Visual	Visual search task	Verbal cues: "spider" or "bird"	Unexpected bird target > Ambiguously cued bird target (controls)	Table S4	MNI	51	32	34	4.62			<0.001 uncorrected	Active	Not predictable	Violation	Explicit
												-42	20	40	4.4
												9	53	34	4.79
												-51	-49	49	3.63
												24	-97	22	4.19
												3	-91	16	4.03
SOCIAL COGNITION	Zhao, S., Li, C., Uono, S., Yoshimura, S., & Toichi, M.	2017	Human cortical activity evoked by contextual processing in attentional orienting.	Journal of Neuroscience	22	Visual	Detection of auditory cue source	Gaze and arrows	Invalid > valid	Supplementary Table 3	MNI	-38	26	10			5.744	0.002	Active	Valid more predictable	Violation	Implicit
												-14	24	24			4.162	<0.05
												-40	14	24			3.195	<0.05
									Incongruent > congruent	Table 2	MNI	−54	−50	34			4.696	0.001	Active	Congruent more predictable	Violation	Implicit
MOTOR	Alvarez, T.L., Alkan, Y., Gohel, S., Douglas, B., Ward, B.D., & Biswal, B.B.	2010	Functional anatomy of predictive vergence and saccade eye movements in humans: A functional MRI investigation.	Vision Research	8	Visual	Track random and predictable vergent steps and random and predictable saccadic steps	Vergent and saccadic steps	Saccadic predictable > Saccadic random	Table 1	Talairach	30	-5	50			5.75	<0.001 corrected	Active	Predictable	No violation	Implicit
												-24	-2	50			5.4
												1	39	48			7.75
												-2	4	55			7.75
												42	32	35			7.68
												-47	12	37			9.89
												53	20	20			8.64
												-52	16	28			9.13
												49	15	3			8.64
												-50	15	6			8.89
												38	-48	51			7.68
												-54	-47	36			8.89
												-6	-72	11			7.92
												-6	-79	6			7.92
												40	-64	36			7.92
												-43	-61	39			7.68
												1	-74	40			9.13
												30	-65	48			9.38
												-35	-61	50			8.64
												2	-56	27			7.22
												5	-56	11			8.89
												-8	-56	10			8.64
												7	-46	10			9.63
												-5	-45	8			9.38
												4	55	5			8.64
												-7	46	1			7.68
												4	-57	-21			9.13
												4	-42	7			5.2
									Vergence predictable > Vergence random	Table 2	Talairach	30	5	50			4.87	<0.001 corrected	Active	Predictable	No violation	Implicit
												-24	4	50			5.29
												1	48	44			7.68
												0	14	51			7.45
												37	36	31			6.54
												-50	11	33			6.54
												51	12	19			5.87
												-54	13	19			6.76
												-48	24	5			7.22
												53	18	7			5.68
												47	-46	47			6.31
												-50	-46	44			6.76
												-2	-85	1			6.99
												-5	-88	-2			7.68
												43	-61	39			6.31
												-44	-64	38			6.31
												6	-75	44			7.45
												34	-63	50			6.99
												-34	-63	47			6.76
												-2	-67	30			6.09
												11	-59	15			6.09
												-10	-54	14			6.54
												7	-47	4			7.45
												-8	-45	11			6.54
												4	52	3			6.09
												-4	49	2			5.65
												1	-49	1			6.76
MOTOR	Cotti, J., Rohenkohl, G., Stokes, M., Nobre, A.C., & Coull, J.T.	2011	Functionally dissociating temporal and motor components of response preparation in left intraparietal sulcus.	NeuroImage	15	Visual	Cued motor and temporal components of response preparation	Differentially oriented and shaded targets	Temporal > Neutral	Table 1	MNI	-24	-69	45			5.14	<0.001 uncorrected	Active	Predictable	No violation	Explicit
									Temporal Hand > Neutral Hand	Table 1	MNI	-24	-69	45			4.86	<0.001 uncorrected	Active	Predictable	No violation	Explicit
									Temporal Eye > Neutral Eye	Table 1	MNI	-51	-51	33			4.32	<0.001 uncorrected	Active	Predictable	No violation	Explicit
												-21	-72	54			4
MOTOR	Danek, A.H., Öllinger, M., Fraps, T., Grothe, B., & Flanagin, V.L.	2015	An fMRI investigation of expectation violation in magic tricks.	Frontiers in Psychology	25	Visual	Magic tricks viewing	Short clips	Magic > Control	Table 1	MNI	-30	-80	28	6.33			<0.001 uncorrected, voxel cluster threshold 30	Passive	Not predictable	Violation	Implicit
												-52	34	10	5.67
												-66	-32	32	5.47
												-4	28	40	5.45
												-32	20	-4	5.18
												-24	10	52	5.17
												44	-78	32	5.02
												28	8	52	4.88
												62	-56	-8	4.79
												-46	-60	-12	4.69
												0	0	26	4.23
												-22	-8	-20	3.78
												34	20	-2	3.71
MOTOR	Ogawa, K., Inui, T., & Sugio, T.	2007	Neural correlates of state estimation in visually guided movements: an event-related fMRI study.	Cortex	15	Visual	Curve-tracing task with visual feedbacks for errors in movement	Movements of curve tracing	Normal vs no curve condition	Table IV	Talairach	-28	-83	19	11.97			<0.05	Active	Normal condition more predictable	No violation	Explicit
												34	-81	15	11.2
												26	-45	61	8.52
												-20	-48	58	8.81
MOTOR	Gertz, H., Hilger, M., Hegele, M. & Fiehler, K.	2016	Violating instructed human agency: An fMRI study on ocular tracking of biological and nonbiological motion stimuli.	NeuroImage	19	Visual	Congruent or incongruent dot tracking	Velocity modulated dot movement	Human NonBio > Human Bio	Table A.3	MNI	-8	68	20			3.13	<0.05 corrected	Passive	Predictable	Violation	Implicit
												2	64	-8			3.13
												-20	36	48			2.85
												-8	42	30			2.82
												6	50	8			2.13
												-6	2	44			2.91
												10	40	0			2.42
												-6	-12	64			2.98
												-2	-52	-20			2.94
												-20	-10	-12			3.74
												-22	-20	-12			3.52
												50	-16	10			3.41
												48	-10	10			3.13
												-14	-34	-8			2.98
												-50	-12	-10			2.9
												-50	6	-22			2.75
												-40	4	-14			2.6
												-46	2	-16			2.53
												-62	-18	-14			2.45
MOTOR	Pazen, M., Uhlmann, L., van Kemenade, B.M., Steinsträter, O., Straube, B., & Kircher, T.	2020	Predictive perception of self-generated movements: Commonalities and differences in the neural processing of tool and hand actions.	NeuroImage	19	Visual	Movement task	Hand or tool device	Active > passive	Supplementary Table 1	MNI	2	-18	16	4.64			<0.05 corrected	Active	Active more predictable	No violation	Implicit
												-12	-8	20	4.12
												-20	-4	26	3.65
												6	-76	54	4.37
												-8	24	-2	4.31
												-16	32	-4	4.23
												0	16	-2	3.57
									Passive > active	Supplementary Table 1	MNI	34	-70	-8	7.67			<0.05 corrected	Active	Active more predictable	No violation	Implicit
												20	-50	42	7.63
												20	-40	64	7.61
												24	-64	-52	6.73
												0	-42	-38	5.27
												-8	-52	-44	3.95
												0	-30	-42	3.54
												2	-8	-6	4.93
												-4	0	-4	4.51
												-26	-60	-52	4.48
												42	18	28	4.07
												38	24	24	3.78
												44	28	20	3.66
												-38	48	-4	4
												-42	54	-8	3.47
MOTOR	Potgieser, A.R.E., & De Jong, B.M.	2016	Visuomotor dissociation in cerebral scaling of size.	PLOS ONE	16	Visual	Drawing task	Figures of different sizes	Incongruent vs congruent	Table 1	MNI	-42	44	8	5.3			<0.05 corrected	Active	Congruent more predictable	Violation	Implicit
												-40	40	22	5
												-44	2	28	5.3
												-36	18	-4	5.1
												-52	-48	54	5
												-52	-40	44	4.2
												-36	-68	-42	5.2
												46	42	18	8.8
												46	32	28	8.5
												8	24	44	7.7
												26	8	52	5.4
												48	6	24	7.5
												36	24	-8	5.9
												54	-46	54	8.7
												44	-46	42	7.8
MOTOR	Ramnani, N., & Miall, R.C.	2003	Instructed delay activity in the human prefrontal cortex is modulated by monetary reward expectation.	Cerebral Cortex	8	Visual	Visual instruction cue	Circles	Motor preparation vs non motor preparation	Table 3	MNI	–2	–4	54		23.9	>8	<0.001	Active	Motor preparation more predictable	No violation	Implicit
												–36	–26	56		19.18	>8
												–58	–22	28		16.18	7.46
												42	–26	64		8.12	4.84
												–44	–4	6		13.99	6.84
												–56	–26	40		17.86	>8
												32	–40	40		8.26	4.89
												54	–32	40		9.46	5.35
												–24	–10	0		7.03	4.32
												22	–56	–30		14.85	7.09
MOTOR	Säfström, D., & Domellöf, E.	2018	Brain activations supporting linking of action phases in a sequential manual task.	NeuroImage	19	Visual	Sequential manipulation task	Visual stimuli	Two targets > one target	Table 1	MNI	−12	−94	−10			4,38	<0.01 voxel-wise threshold FDR; <0.005 cluster-wise threshold uncorrected	Active	Two targets more predictable	No violation	Implicit
												−22	−90	−18			6,03
												−20	−82	−8			4,92
												−32	−82	−16			5,15
												−34	−90	6			4,04
												−32	−94	−8			3,64
												−40	−88	−8			4,43
												−42	−70	−14			4,39
												20	−96	−12			4,76
												30	−90	−10			5,18
												38	−84	−8			5,31
												36	−74	−10			5,06
												30	−54	−14			4,69
												32	−44	−26			4,40
												30	−60	−22			4,01
												56	−14	50			4,42
												60	0	38			4,21
												32	−18	50			4,09
												24	−32	68			3,82
												30	−20	60			4,26
												22	−42	66			4,62
												40	−42	62			4,26
												36	−34	54			4,41
												46	−30	62			4,23
												48	−24	50			4,11
												58	−12	40			3,79
												18	−30	52			4,27
												20	−54	66			4,42
												14	−48	58			4,21
												10	−48	48			3,77
												28	−60	42			5,01
												−62	−30	20			4,48
												−52	−26	20			4,16
												−58	−24	28			3,88
												−58	−18	12			3,83
												−48	−18	14			4,42
												−52	−6	6			4,24
												6	−4	48			4,33
												4	14	38			3,88
												−10	−4	42			3,47
MOTOR	Sahyoun, C., Floyer-Lea, A., Johansen-Berg, H., & Matthews, P.M.	2004	Towards an understanding of gait control: Brain activation during the anticipation, preparation and execution of foot movements.	NeuroImage	12	Visual; Tactile	Movements of the right foot	Visual stimuli give information	Anticipation vs. rest	Table 1	MNI	−28	18	−10			3.9	<0.05	Active	Anticipation more predictable	No violation	Implicit
MOTOR	Sacheli, L.M., Verga, C., Arcangeli, E., Banfi, G., Tettamanti, M., & Paulesu, E.	2019	How Task Interactivity Shapes Action Observation.	Cerebral Cortex	24	Visual	Joint Action and Non-Interactive task with music and movements to perform	Visual stimuli (cubes) and notes	Trial1 > Trial2	Table S2	MNI	-38	-32	16			6.2		Active	Trial 2 more predictable	Violation	Implicit
												-44	4	34			> 8
												-20	-64	46			> 8
												-50	-20	6			5.8
												-52	-36	14			5.4
												-58	-24	10			5.3
												-58	-28	12			5.2
												-42	-62	0			> 8
												-16	-28	-4			3.5
												-28	-78	28			> 8
												-30	-84	-10			> 8
												-32	-86	-2			> 8
												-42	-72	-4			> 8
												-44	-68	-2			> 8
												-14	-94	-2			> 8
												-26	-72	-10			> 8
												-2	-26	-6			5.2
												-6	-16	2			4.9
												-6	2	2			4.4
												-16	-2	-2			3.8
												32	26	0			5
												50	-26	10			5.4
												52	-30	14			5.2
												58	-16	4			5.2
												60	-24	6			5.2
												52	-38	10			5.2
												18	-26	-6			3.5
												24	-66	48			> 8
												34	-80	10			> 8
												30	-74	30			> 8
												32	-80	-10			> 8
												22	-86	-8			> 8
												20	-74	-10			> 8
												6	-18	-2			4.6
												14	-14	8			4.5
												12	-12	-8			3.5
												8	6	4			4.1
									Trial2 > Trial1	Table S2	MNI	-4	-26	76			4.7		Active	Trial 2 more predictable	No violation	Implicit
												-16	-34	74			7.3
												-50	-56	32			5.3
												6	-26	74			4.3
												0	-24	74			4.3
												6	-38	74			3.9
												54	-56	40			4.1
												50	-60	28			3.9
												52	-62	24			3.9
MOTOR	Schiffer, A.M., & Schubotz, R.I.	2011	Caudate nucleus signals for breaches of expectation in a movement observation paradigm.	Frontiers in Human Neuroscience	14	Auditory; Visual	Movies of whole-body movements according to auditory cues	Videos	Prediction-violating movements > prediction-conform movements	Table 1	Talairach	−2	21	45			5.8	≤0.05	Active	Prediction-conform movements more predictable	Violation	Implicit
												4	36	27			5.6
												−41	15	39			5.1
												37	9	30			4.9
												34	33	30			5.3
												31	54	18			4.7
												−26	48	6			4.9
												−32	21	0			5.9
												28	18	0			6.2
												−56	−45	36			4.9
												34	−51	45			5.3
												−53	−51	39			4.8
												−41	−36	39			5.6
												52	−45	33			5.1
												−5	−21	30			3.5
												7	−33	30			3.9
												49	−36	0			4.5
												−50	−48	12			3.9
												−8	−66	45			5.1
												−11	6	6			5.6
												10	9	9			5.4
												13	0	3			5.7
												1	−27	3			5.7
												−14	−15	3			5.4
												−14	−12	12			4.7
												−8	−27	−6			4.9
												4	−27	−6			5.1
												16	−48	−15			4.1
												28	−54	−24			4.6
												−32	−60	−24			5
MOTOR	Sitnikova, T., Rosen, B.R., Lord, L.D., & West, W.C.	2014	Understanding human original actions directed at real-world goals: The role of the lateral prefrontal cortex.	NeuroImage	16	Visual	Comprehension of original and usual object-directed actions	Video-depictions of real-life behaviors	Abstract final > concrete final	Fig. 2D; Text	MNI	-39	-54	34				<0.05	Active	Concrete final more predictable	Violation	Explicit
												48	-59	41
												-57	-44	34
												20	16	56
												-42	-77	-7
												-41	-47	-15
												43	-43	-16
												25	-56	51
MOTOR	Stanley, J., & Miall, R.C.	2007	Functional activation in parieto-premotor and visual areas dependent on congruency between hand movement and visual stimuli during motor-visual priming.	NeuroImage	16	Visual	Visual discrimination task	Videos of animated hands	Congruent>incongruent	Table 2	MNI	−24	−54	−28			5.13	<0.05	Active	Congruent more predictable	No violation	Implicit
												−46	−62	−34			4.26
												−42	−14	62			8.5
												−40	−20	52			6.88
												−42	−20	58			6.59
									Incongruent>congruent	Table 2	MNI	−2	−86	2			5.21	<0.05	Active	Congruent more predictable	Violation	Implicit
												10	−80	4			5.04
												−36	−36	60			8.84
												−22	−16	62			5.98
												−36	−44	60			5.62
												−4	−20	54			5.47
												−12	−60	58			4.7
MOTOR	Uhlmann, L., Pazen, M., van Kemenade, B.M., Steinsträter, O., Harris, L.R., Kircher, T., & Straube, B.	2020	Seeing your own or someone else's hand moving in accordance with your action: The neural interaction of agency and hand identity.	Human Brain Mapping	23	Visual	Active/passive hand movements	Videos showing current participant performance or performance of another person	Agency x hand identity interaction: [(passive self > active self) > (passive other > active other)]	Table 2	MNI	−46	24	44	4.71			<0.05	Both	Predictable	Violation	Implicit
												−34	22	50	3.71
												−38	18	44	3.6
												−12	26	60	4.38
												−14	42	48	4.03
												−8	34	42	3.49
												64	−20	−18	4.17
												64	−10	−20	3.56
												64	−4	−10	3.34
												10	30	62	3.98
												18	26	62	3.85
												14	36	58	3.49
												−42	−68	50	3.95
												−44	−60	34	3.67
												−50	−70	34	3.48
												58	−62	30	3.82
												52	−64	42	3.77
												62	−50	38	3.68
												−2	−56	34	3.75
												0	−64	42	3.6
												8	−54	36	3.43
												4	54	−14	3.71
MOTOR	Wright, M.J., Bishop, D.T., Jackson, R.C., & Abernethy, B.	2013	Brain regions concerned with the identification of deceptive soccer moves by higher-skilled and lower-skilled players.	Frontiers in Human Neuroscience	51	Visual	Step over and trajectory prediction task	Video clips in point-light format	Deception > Direction	Table 6	MNI	6	11	49	6.3			<0.05 FWE corrected	Active	Predictable	Violation	Explicit
												45	29	25	5.8
												-42	14	1	5.6
												33	20	10	5.3
												45	14	-5	4.9
												36	17	1	4.7
												42	-1	31	5.3
												-3	-31	28	5
												60	-37	31	4.9
									Direction > Deception	Table 6	MNI	-12	20	-2	5.9			<0.05 FWE corrected	Active	Predictable	No violation	Explicit
												-3	20	1	5
MOTOR	Hagura, N., Oouchida, Y., Aramaki, Y., Okada, T., Matsumura, M., Sadato, N., & Naito, E.	2009	Visuokinesthetic perception of hand movement is mediated by cerebro-cerebellar interaction between the left cerebellum and right parietal cortex.	Cerebral Cortex	16	Visual	Illusory flexion movement	Video-recorded flexion or extension motions	[(CONG vs. F-B) vs. (INCONG vs. E-B)]	Fig 2E; Text	MNI	-12	-81	-24	5.5			<0.05	Active	Congruent action outcomes more predictable	No violation	Implicit
												-27	-69	-30	4.2
MUSIC	Grahn, J.A., & Rowe, J.B.	2013	Finding and feeling the musical beat: Striatal dissociations between detection and prediction of regularity.	Cerebral Cortex	24	Auditory	Beat perception	Beat and nonbeat rhythmic sequences	Beat > nonbeat	Table 2	MNI	-18	36	42	3.53			0.028	Passive	Beat sequences more predictable	No violation	Implicit
MOTOR	Jakobs, O., Wang, L.E., Dafotakis, M., Grefkes, C., Zilles, K., & Eickhoff, S.B.	2009	Effects of timing and movement uncertainty implicate the temporo-parietal junction in the prediction of forthcoming motor actions.	NeuroImage	26	Visual; Motor	Reacting as fast and correctly as possible to arrows pointing to the left or right side.	Arrows could point to the left or the right (participant knew in advance where the arrow would point) or to a random position (participant would not know where the arrow would point). ISI could also be random or fixed	Response (position) uncertainty: (Bf + Bj > Rf + Rj) ∩ (Bf + Bj > Lf + Lj)	Text	MNI	-6	12	47				<0.05 FWE corrected	Active	Either left or right more predictable; fixed ISI more predictable.	Violation	Implicit
												36	-2	55
												-30	-4	53
												-34	-44	58
												36	-48	65
												60	-38	15
												28	50	15
												40	4	33
									Timing uncertainty: (Rj > Rf) ∩ (Lj > Lf)	Text	MNI	60	-38	15				<0.05 FWE corrected	Active	Either left or right more predictable; fixed ISI more predictable.	Violation	Implicit
												56	14	15
									Comparison of uncertainty effect	Text	MNI	60	-38	15				<0.05 FWE corrected	Active	Either left or right more predictable; fixed ISI more predictable.	Violation	Implicit
MOTOR	Kawawaki, D., Shibata, T., Goda, N., Doya, K., & Kawato, M.	2006	Anterior and superior lateral occipito-temporal cortex responsible for target motion prediction during overt and covert visual pursuit.	Neuroscience Research	25	Visual	Overt pursuit task	Target moving sinusoidally followed by an eye blinking period of 2 s. On half the trials, the target was continuously lit on (continuous condition), while on the rest it was blinking repeatedly (blink condition)	Blink > continuous	Table 1	MNI	-20	-94	-6			-4.02	<0.05 FDR corrected	Active	Continuous movement condition more predictable	No violation	Implicit
												24	-92	-4			-3.7
												-52	-66	-4			6.18
												64	-54	0			4.85
												52	-40	10			3.77
												-54	-60	16			5.66
												34	-72	20			4.58
												-24	-52	50			6.89
												28	-68	40			5.56
												-38	-6	64			5.45
												25	2	70			6.06
												-50	10	44			5.8
												50	8	40			5
												-4	14	56			5.66
												-32	36	42			5.05
												34	28	38			4.68
MOTOR	Krasovsky, A., Gilron, R., Yeshurun, Y., & Mukamel, R.	2014	Differentiating sensory goals from motor actions in the human brain.	Journal of Neuroscience	10	Visual; Motor	Cued hand tracking	Oval markers and cartoons	Congruent > incongruent	Table 2	Talairach	-8.56	-68.69	43.97				<0.05 uncorrected	Active	Congruent condition more predictable	No violation	Implicit
MOTOR	Kudo, K., Miyazaki, M., Kimura, T., Yamanaka, K., Kadota, H., Hirashima, M., Nakajima, Y., Nakazawa, K., & Ohtsuki, T.	2004	Selective activation and deactivation of the human brain structures between speeded and precisely timed tapping responses to identical visual stimulus: an fMRI study.	NeuroImage	12	Visual; Motor	RT and timing tasks. In the RT task, they were asked to tap their index finger against the thumb as soon as possible in response to the onset of the first LED light out of seven. In the timing task, they were asked to perform index finger-thumb tapping at the time they expected the last LED to light.	LED lights	Reaction time > timing	Table 2	MNI	-32	-79	6			4.9	<0.05 corrected for multiple comparisons	Active	No condition more predictable	No violation	Explicit
MOTOR	Leube, D.T., Knoblich, G., Erb, M., & Kircher, T.T.J.	2003	Observing one's hand become anarchic: an fMRI study of action identification.	Consciousness and Cognition	6	Visual; Motor	Participants opened and closed their hands four times, in a constant rhythm (1 Hz). In Interval 1 no visual feedback; in Interval 2 they observed either the visual consequences recorded during the first interval or the action of a foreign, gloved hand. Participants stopped their hand action after the fourth cycle. In Interval 3 they observed either their own hand or the foreign hand performing tw…	Videos of own or other hand moving	Observe self > observe other	Table 1; Table 2	MNI	36	-78	-3	5.1			<0.05 corrected	Active	Observe self more predictable	No violation	Implicit
												-30	-81	21	5.05
												39	-75	-6	10.35
												42	-60	-9	8.38
												36	-72	24	7.03
												-30	-81	21	6.36
												45	-9	24	5.25
												27	-51	63	4.99
MOTOR	Limanowski, J., Kirilina, E., & Blankenburg, F.	2017	Neuronal correlates of continuous manual tracking under varying visual movement feedback in a virtual reality environment.	NeuroImage	16	Visual; Motor	Target moving diagonally up and down in front of a virtual hand, participants were instructed to close and open their real hand to keep the virtual hand's index, middle, and ring finger tips within the area of the moving semi-transparent ellipse.	Semi-transparent ellipse moving diagonally up and down in front of the virtual hand along a biologically plausible, approximately sinusoidal trajectory	Delay > no delay	Table 1	MNI	56	-44	6	4.62			<0.05 FDR corrected	Active	No delay more predictable	Violation	Implicit
												58	16	2	4.86
												-50	-56	54	4.08
												-26	0	64	4.22
												38	-50	-36	4.31
SOCIAL COGNITION	Cacioppo, S., Juan, E., & Monteleone, G.	2017	Predicting Intentions of a Familiar Significant Other Beyond the Mirror Neuron System.	Frontiers in Behavioral Neuroscience	24	Visual	Intention inference task	Picture frames depicting the subject, their significant other or a stranger performing actions	(self+partner) > stranger	Table 4	MNI	-1	76	5	3.72			<0.01	Active	(self+partner) more predictable	No violation	Explicit
												7	68	47	4.18
												34	76	32	3.84
												46	-34	22	3.54
												41	45	52	3.66
												55	58	3.5	3.52
												-38	44	39	3.72
									(self+partner) < stranger	Table 4	MNI	0	-45	-1	-3.75			<0.01	Active	(self+partner) more predictable	Violation	Explicit
												-59	16	-5	-3.65
												21	-39	40	-3.5
												-5.4	-15	-5	-4.1
												-38	30	59	-3.95
ATTENTION	Böckler, A., Eskenazi, T., Sebanz, N., & Rueschemeyer, S.A.	2016	(How) observed eye-contact modulates gaze following. An fMRI study.	Cognitive Neuroscience	21	Visual	Cued gaze	Photographs of faces and fruits	Congruent gaze cues > Incongruent gaze cues	Table 2	MNI	-56	10	-14			3.78	<0.005 uncorrected	Active	Predictable	No violation	Implicit
												62	0	-2			3.52
									Incongruent gaze cues > Congruent gaze cues	Table 2	MNI	-26	-2	54			4.29	<0.005 uncorrected	Active	Not predictable	Violation	Implicit
												-36	12	34			3.53
												26	4	50			3.28
												50	16	34			3.38
												-42	-42	50			3.25
												38	-66	26			3.48
												-38	-70	20			3.44
ATTENTION	Bohrn, I.C., Altmann, U., Lubrich, O., Menninghaus, W., & Jacobs, A.M.	2012	Old proverbs in new skins - an FMRI study on defamiliarization.	Frontiers in Psychology	26	Visual	Categorization of beauty and familiarity of familiar, unfamiliar and form or content modified proverbs	Familiar, unfamiliar, variants, substitution proverbs	Proverb-Variant > Familiar Proverbs	Table A2	Talairach	-51	14	19			4.55	<0.05 corrected	Active	Familiar provers more predictable	Violation	Implicit
												-48	29	4			4.13
												-39	17	-17			4.03
												-54	8	-11			3.18
												-3	8	58			3.61
												-54	-52	1			4.17
												-51	-19	-5			3.53
												-51	-4	46			3.39
												-36	-37	-17			3.46
												-24	-94	-8			4.17
												15	35	43			3.92
												9	44	43			3.74
												6	53	34			3.65
												45	14	19			4.5
												45	29	-5			4.44
												30	20	-23			3.57
												6	8	55			4.14
												42	-28	-2			3.74
												24	-97	-11			3.39
												18	-73	-41			3.88
									Proverb-Substitution > Familiar Proverbs	Table A2	Talairach	-45	8	16			4.46	<0.05 corrected	Active	Familiar provers more predictable	Violation	Implicit
												-51	8	-5			3.51
												-42	-73	-11			4.01
												-33	-79	-20			3.73
												-24	-100	-11			3.71
												-51	-58	-14			3.66
												-45	-34	-20			3.65
												-57	-46	-23			3.61
												-51	-37	40			3.56
												9	41	52			4.15
												48	11	19			4.1
												18	-4	-35			3.97
												45	-46	46			4.45
												45	-52	-23			4.12
												42	-85	-8			3.5
ATTENTION	Cacciaglia, R., Costa-Faidella, J., Zarnowiec, K., Grimm, S., & Escera, C.	2019	Auditory predictions shape the neural responses to stimulus repetition and sensory change.	NeuroImage	15	Auditory	Auditory Frequency Oddball	Standard and deviant auditory stimuli	DEV4 > STD4	Table 2	MNI	48	-2	-10	6.72			<0.05 FWE corrected	Passive	Not predictable	Violation	Implicit
												64	-34	6	6.68
												-62	-40	16	6.31
												-56	-26	12	5.84
									DEV12 > STD12	Table 2	MNI	-58	-26	10	9.01			<0.05 FWE corrected	Passive	Not predictable	Violation	Implicit
												58	-24	2	8.97
												48	-22	8	7.09
												-36	-30	12	6.06
									DEV24 > STD24	Table2	MNI	68	-28	6	12.03			<0.05 FWE corrected	Passive	Not predictable	Violation	Implicit
												-52	-26	8	9.34
												-56	-14	8	8.13
												48	-20	6	7.98
ATTENTION	Carp, J., Kim, K., Taylor, S.F., Fitzgerald, K.D., & Weissman, D.H.	2010	Conditional Differences in Mean Reaction Time Explain Effects of Response Congruency, but not Accuracy, on Posterior Medial Frontal Cortex Activity.	Frontiers in Human Neuroscience	21	Visual	Event-related MSIT	Numbers and letters	Incongruent > Congruent	Table 1	MNI	-3	18	51	5.7			<0.01 corrected	Active	Not predictable	Violation	Implicit
												0	-3	60	4.9
												-33	27	-6	4.1
												36	24	0	5.52
												-39	0	60	4.85
												33	-6	63	6.82
												-42	-51	51	6.35
												36	-51	45	8.41
												-12	-6	9	4.26
												9	-9	6	6.16
												-51	-60	-9	4.97
												45	-69	0	5.75
ATTENTION	Carter, C.S., Mintun, M., & Cohen, J.D.	1995	Interference and facilitation effects during selective attention: an H215O PET study of Stroop task performance.	NeuroImage	15	Visual	Stroop test	Congruent, incongruent, neutral color-word stimuli	Incongruent > Neutral	Table 1	Talairach	-22	-16	48			3.57		Active	Not predictable	Violation	Implicit
												-8	22	28			2.98
												12	44	20			2.97
												-50	4	8			2.86
												40	-20	16			2.85
												44	-36	44			2.61
												-38	-76	-12			-3.7
												-44	-72	8			-3.14
												4	-78	16			-2.91
									Incongruent > Congruent	Table 3	Talairach	10	8	48			3.51		Active	Not predictable	Violation	Implicit
												-38	-52	44			3.33
												20	-70	40			3.31
												20	48	24			3.15
												-14	-96	0			3.14
												-24	-48	20			2.7
												28	-38	20			2.56
												-48	-68	8			-4.01
												10	-12	8			-2.72
ATTENTION	Carvalho, F.M., Chaim, K.T., Sanchez, T.A., & de Araujo, D.B.	2016	Time-Perception Network and Default Mode Network Are Associated with Temporal Prediction in a Periodic Motion Task.	Frontiers in Human Neuroscience	16	Visual	Exogenous temporal task	White circle evolving as a phisical pendulum	Non periodic > Periodic	Table 1	Talairach	50	15	15	5.28			<0.01 FDR corrected	Active	Predictable	Violation	Implicit
												-52	10	21	5.07
												44	4	25	5.24
												-48	-1	26	5.29
												35	32	30	5.29
												30	2	52	5.13
												6	4	49	5.22
												-5	4	50	5.01
												36	16	8	6.05
												-33	14	10	5.36
												42	-39	40	5.41
												-49	-43	36	5.22
												58	-29	24	5
												-56	-31	30	5.77
												50	-61	1	7.43
												-45	-67	2	5.64
									Non periodic > Periodic	Table 2	Talairach	35	-49	-28	5.02			<0.01 FDR corrected	Active	Predictable	Violation	Implicit
												-33	-59	-26	6.82
												34	-62	-2	5.09
												-30	-60	-21	6.49
												-24	-62	-39	5.14
												-10	-50	-29	4.65
												-29	-57	-40	5.7
												28	2	-1	5.23
												9	-15	-7	5.26
												10	-17	-3	5.28
ATTENTION	Christensen, T.A., Lockwood, J.L., Almryde, K.R., & Plante, E.	2011	Neural substrates of attentive listening assessed with a novel auditory Stroop task.	Frontiers in Human Neuroscience	26	Auditory; Visual	Stroop task	Female/Male voice, female/male nouns	Voice task: Incongruent > Neutral	Table 2	Talairach	-36	12	-4	3.56			<0.01 corrected	Active	Not predictable	Violation	Implicit
												8	31	1	3.73
												21	13	0	3.88
									Semantic task: Incongruent > Neutral	Table 2	Talairach	-47	21	6	3.75			<0.01 corrected	Active	Not predictable	Violation	Implicit
												39	31	6	3.98
												-41	11	-4	3.76
												-5	50	-3	3.95
												11	13	5	3.57
ATTENTION	Coull, J.T., Cotti, J., & Vidal, F.	2016	Differential roles for parietal and frontal cortices in fixed versus evolving temporal expectations: Dissociating prior from posterior temporal probabilities with fMRI.	NeuroImage	16	Visual	Cued reaction time task	Concentric figure and cross	Temporal cueing > Neutral cueing	Table 1	MNI	-48	-34	37			4.8	<0.05 corrected	Active	Predictable	No violation	Explicit
												-18	-76	43			4.65
												18	-79	55			4.65
												36	-91	10			4.15
												-27	11	10			4.37
												-9	-10	7			3.97
ATTENTION	Dombert, P.L., Kuhns, A., Mengotti, P., Fink, G.R., & Vossel, S.	2016	Functional mechanisms of probabilistic inference in feature- and space-based attentional systems.	NeuroImage	24	Visual	Central cueing paradigm with either spatial or feature cues	Arrows and color( cues), diamonds (target)	Spatial, Invalid > Valid	Table 3	MNI	24	6	56			4.19	<0.05 FWE corrected	Active	Not predictable	Violation	Implicit
												38	18	20			4.1
												-58	-20	34			4.29
												10	-52	58			4.8
												-10	-60	58			4.62
												60	-20	34			4.52
									Feature, Invalid > Valid	Table 3	MNI	-26	-62	36			4.1	<0.05 FWE corrected	Active	Not predictable	Violation	Implicit
												-32	-42	34			3.59
												-28	-72	26			3.92
ATTENTION	Fajkus, J., Mikl, M., Shaw, D.J., & Brázdil, M.	2015	An fMRI investigation into the effect of preceding stimuli during visual oddball tasks.	Journal of Neuroscience Methods	34	Visual	Three stimulus oddball	Yellow capital letters	Target > Frequent	Table 1	MNI	33	20	-8	16.92			<0.0001 FDR corrected	Active	Not predictable	Violation	Implicit
												54	-46	34	19.85
												6	20	52	16.28
												6	14	40	13.81
												63	-19	22	9.61
												39	-61	46	14.62
												51	-43	16	13.73
												36	20	4	16.65
												15	5	1	14.52
												-33	20	-5	21.95
												-48	-46	37	14.19
												-36	53	25	10.35
												-51	-61	4	9.78
												-57	-22	22	9.61
												-60	-37	28	15.31
												-36	5	7	16.6
												-15	-19	13	12.46
												-15	5	1	14.12
									Deviant > Frequent	Table 1	MNI	33	-91	1	9			<0.0001 FDR corrected	Active	Not predictable	Violation	Implicit
												42	32	19	8.99
												33	-67	43	8.37
												48	2	34	7.79
												36	-55	46	7.59
												6	20	46	7.79
												-39	-85	-2	9.7
												-48	2	46	7.34
												-30	-73	49	7.49
												-27	26	-8	7.38
												-36	-46	40	7.94
SOCIAL COGNITION	Gordon, I., Eilbott, J.A., Feldman, R., Pelphrey, K.A., & Vander Wyk, B.C.	2013	Social, reward, and attention brain networks are involved when online bids for joint attention are met with congruent versus incongruent responses.	Social Neuroscience	22	Visual	Joint eye tracking and fMRI study, joint attention task with actor on screen.	Actor + avatars	Congruent ˃ incongruent	Table 2	Talairach	−21	−64	28	5.312			<0.05 corrected	Active	Congruent more predictable	No violation	Implicit
												24	−61	46	5.439
												42	−31	31	4.649
												−54	−22	37	4.187
												48	−52	−8	4.632
												0	35	16	4.96
												0	−4	37	3.88
												21	−31	4	5.912
												−15	−28	13	4.399
												−27	−31	−5	6.288
												−54	−22	37	4.187
									Incongruent > congruent	Table 2	Talairach	26	−37	10	−4.567			<0.05 corrected	Active	Congruent more predictable	Violation	Implicit
												39	−70	−32	−3.925
												−27	−79	−35	−5.331
												57	−49	31	−4.221
ATTENTION	Gruber, O., Melcher, T., Diekhof, E.K., Karch, S., Falkai, P., & Goschke, T.	2009	Brain mechanisms associated with background monitoring of the environment for potentially significant sensory events.	Brain and Cognition	12	Visual	Cued task switching paradigm, in which geometric objects differing in shape and color had to be classified according to either color or shape. A cue indicated which dimension was relevant for the response.	Geometric objects differing in shape and color had to be classified according to either color or shape	Incongruent > neutral	Table 1	Talairach	-48	8	20	8.12			<0.05 corrected	Active	Congruent more predictable	Violation	Implicit
												-44	28	16	6.67
												56	28	16	4.05
												-32	-68	40	9.94
												36	-68	52	7.48
												-52	-56	-4	8.29
												8	16	48	4.39
												-28	8	52	5.64
									Unexpected congruent > neutral	Table 1	Talairach	-44	8	24	5.9			<0.05 corrected	Active	Congruent more predictable	Violation	Implicit
												-36	28	16	6.1
												56	28	12	4.73
												-36	-60	40	7.55
												36	-64	36	4.23
												-44	-52	-16	4.45
												8	16	48	3.19
												-24	12	48	5.34
COGNITIVE CONTROL	Haupt, S., Axmacher, N., Cohen, M.X., Elger, C.E., & Fell, J.	2009	Activation of the caudal anterior cingulate cortex due to task-related interference in an auditory Stroop paradigm.	Human Brain Mapping	29	Auditory	Auditory stroop	Words	Incongruent phonetic > congruent phonetic	Text	MNI	40	16	32				<0.001 uncorrected	Active	Congruent more predictable	Violation	Implicit
												-48	18	10
												2	18	46
									Incongruent semantic > congruent semantic	Text	MNI	2	-56	26				<0.001 uncorrected	Active	Congruent more predictable	Violation	Implicit
ATTENTION	Huang, S., Belliveau, J.W., Tengshe, C., & Ahveninen, J.	2012	Brain networks of novelty-driven involuntary and cued voluntary auditory attention shifting.	PLOS ONE	18	Auditory	Cued Auditory Attention Shifting Task	Tones	Cue+Standards > Standards only (attention shifting)	Table 1	MNI	-4	-2	62			3.6	<0.05 corrected	Active	Standard more predictable	No violation	Implicit
												-36	18	10			3.85
												-44	14	26			3.54
												-44	-4	48			3.28
												-40	8	24			4.11
												-32	-8	50			3.74
												-8	10	46			3.12
												-30	28	8			5.18
												-30	22	6			3.96
												-28	28	0			4.2
												-62	-44	14			3.5
												-52	-42	20			3.41
												-56	-46	12			3.05
												-28	-68	42			3.43
												-30	-56	38			5.1
												-50	-42	22			3.28
												-4	-30	28			3.02
												6	20	48			4.55
												38	20	10			3.68
												36	18	22			3.15
												44	-4	50			5.05
												34	6	32			3.92
												40	-8	52			3.7
												42	-4	48			4.57
												10	12	52			4.31
												10	4	52			4.36
												30	24	10			4.68
												34	20	0			4.39
												30	24	0			4.02
												64	-36	12			3.41
												64	-32	16			3.09
												46	-44	12			3.47
												60	-40	16			3.58
												34	-64	44			3.41
												60	-38	16			3.58
												32	-60	44			3.63
									Cue+novel+standards > cue+standards (novelty-triggered involuntary attention shifting)	Table 2	MNI	-48	-18	16			3.63	<0.05 corrected	Active	Cue+standards more predictable	Violation	Implicit
												-4	-20	32			3
												-4	-26	32			3.2
												-16	-32	42			2.98
												-40	0	-16			2.95
												-44	-22	4			5.46
												-46	-20	6			5.84
												-40	-30	8			5.43
												-64	-40	12			5.82
												-50	-6	-6			5.2
												-56	-32	10			5.49
												-56	-50	6			4.72
												-58	-54	8			5.12
												-56	-58	-10			3.67
												-44	-60	6			3.56
												-18	-32	-8			2.92
												-60	-46	20			4.99
												-58	-50	20			4.12
												-52	-50	30			3.23
												-30	-66	38			3.22
												-6	-52	48			3.4
												-6	-80	32			3.15
												-44	-62	6			3.44
												-46	-34	10			5.53
												-2	-28	28			3.73
												-10	-70	40			3.27
												40	12	46			3.03
												52	28	4			3.25
												44	2	46			3.49
												42	2	40			3.36
												54	-8	12			3.77
												28	38	-6			2.63
												44	0	44			3.35
												6	-26	30			3.16
												38	4	-18			4.05
												32	26	10			3.02
												40	4	-4			3.02
												46	-18	-4			5.44
												54	-6	2			5.56
												50	-28	10			5.53
												64	-34	6			6.29
												50	-6	-6			4.08
												60	-30	14			5.05
												52	-36	10			5.72
												62	-38	-2			4.65
												56	-46	-12			3.59
												58	-42	-10			3.15
												16	-34	-6			2.92
												64	-32	14			5.12
												54	-46	26			4
												58	-42	16			4.84
												34	-66	34			3.02
												12	-54	44			3.19
												8	-66	34			4
												34	-70	34			2.92
												48	-60	8			3
												46	30	4			3.13
												40	26	10			3.18
												50	-30	10			5.77
												4	-24	28			3.42
												10	-64	34			3.99
									Cue+target+standards vs cue+standards (target discrimination)	Table 3	MNI	-6	32	36			4.15	<0.05 corrected	Active	Cue+target+standard more predictable	Violation	Implicit
												-26	38	30			4.74
												-34	38	30			5.21
												-30	32	-2			2.97
												-54	2	8			4.97
												-38	42	12			4.43
												-38	-20	58			4.19
												-24	-12	58			3.37
												-54	4	12			3.73
												-36	-20	54			4.16
												-42	-8	14			5.97
												-22	10	-14			3.43
												-24	38	-8			3.73
												-16	8	-14			4.13
												-22	52	0			3.22
												-6	36	14			5.21
												-8	6	38			5.55
												-2	32	30			4.91
												-10	-42	6			4.17
												-8	-34	44			5.05
												-38	-4	12			5.32
												-34	-22	12			5.2
												-26	20	-8			4.15
												-36	-20	4			6.39
												-38	-4	20			5.73
												-40	-22	6			6.26
												-48	-24	6			5.69
												-64	-40	12			5.64
												-50	-8	0			4.82
												-54	-32	12			5.52
												-44	-48	14			3.83
												-62	-54	6			3.5
												-56	-54	-10			3.41
												-54	-38	-14			3.22
												-16	-36	-6			2.7
												-8	-74	44			4.54
												-62	-30	22			4.69
												-42	-56	42			4.31
												-52	-50	32			4.51
												-38	-54	40			4.39
												-50	-24	54			5.2
												-44	-28	48			5.47
												-4	-14	72			3.06
												-8	-46	44			4.06
												-6	-32	44			4.93
												-8	-94	-4			4.32
												-18	-72	4			4.53
												-16	-78	38			2.82
												-6	-78	32			4.03
												-6	-94	-6			4.31
												-24	-72	-4			3.2
												-48	-46	-14			3.1
												-32	32	4			3.76
												-36	26	10			3.31
												-32	-28	22			5.72
												-38	-14	-22			2.92
												-20	-74	-4			3.29
												-16	-70	36			4.16
												-4	-34	26			5.5
												20	50	30			3.72
												26	40	32			4.28
												38	36	32			5.01
												36	36	32			4.99
												46	6	6			5.58
												48	38	2			4.23
												38	40	18			4.58
												56	8	12			5.26
												44	0	46			3.23
												50	8	10			3.6
												50	-6	10			4.23
												24	10	-14			4.14
												40	42	2			4
												24	36	-8			3.34
												20	8	-14			3.36
												22	56	2			3.5
												20	56	-6			4.64
												6	32	24			4.96
												10	26	28			5.5
												6	-14	32			5.03
												8	-44	24			4.48
												16	-38	2			4.16
												14	-42	46			4.39
												38	6	2			5.39
												36	-8	-6			4.75
												32	24	4			3.84
												38	-18	0			5.5
												36	6	8			5.58
												40	-22	6			5.32
												50	-28	10			5.68
												62	-20	6			5.6
												50	-6	-6			4.3
												60	-24	6			5.89
												46	-42	14			6.09
												60	-58	4			4.21
												58	-44	12			3.57
												56	-42	-8			3.6
												16	-38	-4			4.47
												16	-72	46			3.49
												64	-36	24			5.24
												58	-48	32			4.97
												54	-42	38			4.77
												40	-44	38			3.95
												40	-42	36			3.65
												10	-58	42			4.36
												8	-94	14			3.88
												16	-72	10			4.22
												10	-78	12			4.26
												6	-82	0			4.36
												36	32	6			4.17
												38	22	10			4.27
												42	-32	14			6.55
												12	-66	34			4.17
												4	-30	28			5.31
ATTENTION	Ikeda, Y., Yahata, N., Takahashi, H., Koeda, M., Asai, K., Okubo, Y., & Suzuki, H.	2010	Cerebral activation associated with speech sound discrimination during the diotic listening task: an fMRI study.	Neuroscience Research	20	Auditory	Dichotic listening task	News stories	Simultaneous incongruent speakers > one speaker	Table 1	Talairach	−59	−25	7	10.59			<0.001 uncorrected	Active	One speaker more predictable	Violation	Implicit
												−59	−6	−5	6.24
												−57	7	31	6.92
												−48	42	20	4.13
												−12	−65	55	4.33
												61	−33	7	5.88
												67	−14	−4	5.73
												36	47	11	4.67
												53	13	21	4.34
												18	−69	50	6.65
												16	−54	52	4.36
												57	−42	22	4.04
									Simultaneous congruent speakers > one speaker	Table 1	Talairach	−51	−17	3	12.08			<0.001 uncorrected	Active	One speaker more predictable	No violation	Implicit
												−53	−12	−6	10.28
												−57	20	19	8.01
												−46	4	50	6.24
												−30	19	−1	4.82
												−14	−79	−21	5.39
												61	−6	−11	7.85
												63	−29	5	6.06
												59	19	21	6.37
												48	8	46	5.09
												2	37	41	4.18
												14	−62	40	4.85
												44	−43	37	4.67
												48	−58	43	4.45
									Simultaneous congruent speakers > simultaneous incongruent speakers	Table 1	Talairach	−55	−20	−7	6.66			<0.001 uncorrected	Active	Simultaneous congruent more predictable	No violation	Implicit
												−46	−23	3	5.7
												−46	−7	−25	4.47
												−53	18	14	6.5
												−32	22	47	6.35
												−2	31	46	6.21
												−8	34	52	5.37
												−63	−47	28	5.56
												−50	−59	23	5.02
												53	1	−25	4.92
												46	−21	3	4.6
												2	39	40	5.08
												8	50	36	4.84
												8	36	52	4.75
												61	22	21	4.44
ATTENTION	Krebs, R.M., Boehler, C.N., Egner, T., & Woldorff, M.G.	2011	The neural underpinnings of how reward associations can both guide and misguide attention.	Journal of Neuroscience	19	Visual	Modified Stroop task	Words	RELEVANT REWARD contrast: Color$ > Color0	Table 2	MNI	54	6	46	6.36			<0.05 corrected	Active	Not predictable	No violation	Implicit
												34	8	38	5.79
												46	16	42	5.16
												36	−76	−12	6.03
												46	−58	−16	4.51
												−10	10	−2	6
												−15	14	−6	4.58
												42	−58	16	5.98
												50	−54	14	4.82
												−46	48	22	5.79
												−38	58	18	4.99
												40	56	8	5.76
												46	52	0	4.39
												34	26	−4	5.53
												−50	−50	56	5.43
												−56	−42	54	4.91
												−46	−74	−6	5.11
												−46	−66	−16	5.04
												−48	−48	−18	4.85
												8	20	−6	4.48
												14	16	−8	4.15
												42	−42	52	4.26
												38	−54	52	4.19
ATTENTION	Kristensen, L.B., Wang, L., Petersson, K.M., & Hagoort, P.	2013	The interface between language and attention: prosodic focus marking recruits a general attention network in spoken language comprehension.	Cerebral Cortex	24	Auditory	Auditory spatial attention task	Non-linguistic auditory stimuli (beeps)	Target > no target	Table 4	MNI	-36	-28	70			5.82	<0.05 corrected	Active	Target more predictable	No violation	Implicit
												-56	-24	40			5.84
												-42	-32	58			6.56
												-56	-32	54			6.61
												-54	-22	22			6.44
												-50	-14	8			3.84
												-46	0	8			5.88
												-60	6	24			4.2
												-30	-2	-4			4.12
												0	-28	4			5.51
												14	0	16			3.99
												14	-8	12			4.83
												4	16	40			3.88
												44	6	2			4.11
												-2	-52	54			3.74
												4	-62	56			3.69
												56	-36	52			4.05
												54	-56	44			2.72
												44	-46	38			2.61
												54	-42	38			3.3
												66	-28	30			3.71
												64	-18	20			4.81
ATTENTION	Leong, Y.C., Radulescu, A., Daniel, R., DeWoskin, V., & Niv, Y.	2017	Dynamic Interaction between Reinforcement Learning and Attention in Multidimensional Environments.	Neuron	25	Visual	Reinforced learning task	Compound images consisting of famous face, famous landmark, and common tool.	Switch trials > stay trials	Table S3	MNI	44	35	30				<0.05 corrected	Active	Stay trials more predictable	Violation	Implicit
												-46	29	32
												-6	-61	47
												-6	13	49
												33	2	58
												-44	-52	-24
												3	-79	-12
												42	-74	-25
SOCIAL COGNITION	Bardi, L., Desmet, C., Nijhof, A., Wiersema, J.R., & Brass, M.	2017	Brain activation for spontaneous and explicit false belief tasks overlaps: new fMRI evidence on belief processing and violation of expectation.	Social Cognitive and Affective Neuroscience	22	Visual	Spontaneous and explicit ToM task	Short movies: belief formation and output phase	Belief formation: False belief > True belief	Table 1	MNI	42	-67	43			5.13	<0.05 FWE corrected	Active	Predictable	Violation	Implicit
												33	-52	1			7.15
									Outcome phase, ball absent (B-): A+P- > A-P-	Table 1	MNI	6	38	-8			4.28	<0.05 FWE corrected	Active	Predictable	Violation	Implicit
												42	-22	46			5.34
												45	-82	-8			4.67
												-15	-64	-2			3.78
												-33	32	-11			4.28
									Outcome phase, ball absent (B-): A+P- > A+P+	Table 1	MNI	9	38	7			4.24	<0.05 FWE corrected	Active	Predictable	Violation	Implicit
									Outcome phase, ball present (B+): A+P- > A+P+	Table 1	MNI	-3	-7	58			4	<0.05 FWE corrected	Active	Predictable	No violation	Implicit
												-6	-13	-5			5.25
												39	-16	43			5.09
												36	-94	-8			4.52
												-12	-67	-8			4.49
												-42	-79	-8			4.44
SOCIAL COGNITION	Boorman, E.D., O'Doherty, J.P., Adolphs, R., & Rangel, A.	2013	The Behavioral and Neural Mechanisms Underlying the Tracking of Expertise.	Neuron	25	Visual	Learning about the performance of a financial asset and about the ability of human and computerized agents	Human face (condition 1); Fractal image (condition 2), Asset (Condition 3)	Reward prediction error at feedback	Table S2	MNI	-10	6	-12			6.25	<0.01 FWE corrected	Active	Predictable	Violation	Explicit
												10	10	-8			6.25
												-4	44	-12			6.25
												16	6	16			6.25
												4	-36	38			3.66
												-18	-60	46			5.07
												58	-4	-10			4.67
									Simulation-based expertise prediction error at observed ageng choice	Table S2	MNI	44	12	16			3.91	<0.05 FWE corrected	Active	Predictable	Violation	Explicit
												44	8	46			3.91
												52	-58	34			3.99
												10	38	34			4.05
												60	-34	-10			4.18
									Evidence-based expertise prediction error at feedback	Table S2	MNI	-20	-56	28			3.95	<0.05 FWE corrected	Active	Predictable	Violation	Explicit
												28	48	26			3.73
SOCIAL COGNITION	Cassidy, B.S., & Gutchess, A.H.	2015	Neural Responses to Appearance-Behavior Congruity.	Social Cognition	18	Visual	Approach judgement to face-behaviour pairings	Faces, behaviour	Incongruent > Congruent	Table 1	MNI	-30	26	37	5.54			<0.001	Active	Predictable	Violation	Implicit
												6	50	1	5.21
									Congruent > Incongruent	Table 1	MNI	15	-88	-2	7.7			<0.001	Active	Predictable	Violation	Implicit
												-15	-97	1	6.01
												-33	-85	-11	5.47
												-45	-79	-5	4.61
												42	-76	-11	4.62
SOCIAL COGNITION	Christopoulos, G.I., & King-Casas, B.	2015	With you or against you: Social orientation dependent learning signals guide actions made for others.	NeuroImage	72	Visual	Social Value Learning Task	Fractal stimuli	Prediction error Other	Table S3	MNI	10	54	0			6.6	<0.0001	Active	Predictable	Violation	Implicit
												42	18	-12			4.63
												22	16	-12			4.22
												22	56	28			4.12
												2	6	-6			4.11
									Prediction error Self	Table S3	MNI	4	10	-4			7.01	<0.000001	Active	Predictable	Violation	Implicit
												-8	8	-8			5.83
												28	-24	2			5.43
												28	-40	-10			5.21
												-30	-34	-12			4.93
												-12	20	10			4.63
												12	-88	26			5.58
												38	-58	-30			5.17
												-19	-2	-11			4.77
SOCIAL COGNITION	Cloutier, J., Gabrieli, J.D.E., O'Young, D., & Ambady, N.	2011	An fMRI study of violations of social expectations: When people are not who we expect them to be.	NeuroImage	18	Visual	Face-Sentence correspondence	Faces, Sentences	Incongruent > Congruent	Table 1	MNI	6	52	44	6.51			<0.001	Active	Predictable	Violation	Explicit
												-48	2	54	5.75
												2	54	30	5.71
												-44	-58	32	5.55
												-52	22	8	5.52
												50	-60	34	5.5
												0	-60	36	5.45
												2	60	-2	5.4
												36	20	32	5.35
												44	-36	8	4.89
												-44	30	-16	4.87
												30	-62	2	4.85
												-52	-12	-16	4.35
												54	2	-32	4.22
												38	36	-16	4.18
												-28	20	-26	4.16
												-32	16	40	4.15
												54	-10	-10	3.97
												46	26	30	3.87
SOCIAL COGNITION	Diaconescu, A.O., Mathys, C., Weber, L.A.E., Kasper, L., Mauer, J., & Stephan, K.E.	2017	Hierarchical prediction errors in midbrain and septum during social learning (Experiment 1)	Social Cognitive and Affective Neuroscience	35	Visual	Binary lottery game	Pie charts; colors; advice videos	Low-level precision-weighted PEs about advice validity (Prediction Error)	Table 3	MNI	12	-18	-11	2.91			<0.05 FWE corrected	Active	Predictable	Violation	Implicit
												4	36	30	4.45
												-8	26	54	3.48
												34	18	-2	6.65
												-30	27	0	3.78
												-21	38	33	4.53
												-38	21	8	4.82
												44	15	7	6.1
									High-level precision-weighted PEs about adviser volatility (Prediction Update)	Table 4	MNI	-5	8	-7	4.11			<0.05 FWE corrected	Active	Predictable	No violation	Implicit
												7	-12	42	4.78
SOCIAL COGNITION	Diaconescu, A.O., Mathys, C., Weber, L.A.E., Kasper, L., Mauer, J., & Stephan, K.E.	2017	Hierarchical prediction errors in midbrain and septum during social learning (Experiment 2)	Social Cognitive and Affective Neuroscience	47	Visual	Binary lottery game	Pie charts; colors; advice videos	Low-level precision-weighted PEs about advice validity (Prediction Error)	Table3	MNI	4	-16	-10	5.84			<0.05 FWE corrected	Active	Predictable	Violation	Implicit
												-2	-20	-16	4.75
												-34	-46	42	8.93
												52	-50	30	8.93
												-8	2	10	5.86
												2	22	28	5.45
												-44	-32	-8	4.42
												-40	-40	2	3.34
												32	20	-4	10.31
												-32	18	-4	8.94
												0	26	54	7.27
												4	26	60	7.88
												48	18	4	6.28
									High-level precision-weighted PEs about adviser volatility (Prediction Update)	Table 4	MNI	-5	12	-7	3.43			<0.05 FWE corrected	Active	Predictable	No violation	Implicit
												6	30	28	4.58
SOCIAL COGNITION	Dungan, J.A., Stepanovic, M., & Young, L.	2016	Theory of mind for processing unexpected events across contexts.	Social Cognitive and Affective Neuroscience	24	Visual	Belief formation and violation	Stories, questions, outcomes	Unexpected > Expected	Table 3	MNI	-51	-37	-2	8.15		5.53	<0.05 FWE corrected	Active	Predictable	Violation	Explicit
												-9	-10	7	7.3		5.2
												-42	23	-14	7.19		5.15
												33	23	-11	6.69		4.94
												12	5	4	5.92		4.57
												-6	26	40	5.88		4.55
												54	29	25	5.55		4.38
												-45	-52	46	5.43		4.31
									Agent-behaviour: Unexpected > Expected	Table 3	MNI	-54	-55	49	6.81		4.79	<0.05 FWE corrected	Active	Predictable	Violation	Explicit
												-51	-40	-2	6.69		4.74
												-39	23	-11	6.59		4.7
												6	32	58	6.4		4.62
												-30	14	58	6.24		4.55
												18	5	7	6		4.44
												45	32	-17	5.51		4.21
												-9	-4	10	4.94		3.91
									Agent-mental: Unexpected > Expected	Table 3	MNI	-39	35	-20	5.84		4.37	<0.05 FWE corrected	Active	Predictable	Violation	Explicit
SOCIAL COGNITION	Fareri, D.S., Chang, L.J., & Delgado, M.R.	2012	Effects of Direct Social Experience on Trust Decisions and Neural Reward Circuitry.	Frontiers in Neuroscience	18	Visual	Ball-tossing game and trust game	Images and descriptions	Regions correlating with PE signals (all conditions)	Table 4	Talairach	56	-56	-15		4.36		<0.05 corrected	Active	Predictable	Violation	Implicit
												8	31	-9		4.43
												-16	1	-6		5.12
												5	13	-3		5.24
												-10	-77	15		6.75
												2	-86	12		6.82
									Regions correlating with PE signals (social condition only)	Table 5	Talairach	-22	-65	-18		5.54		<0.05 corrected	Active	Predictable	Violation	Implicit
												53	-35	-15		7.64
												26	-89	-15		5.41
												8	1	-12		5.27
												-16	1	-6		5.26
												-37	-11	0		4.73
												5	16	0		5.3
												-22	19	3		6
												-46	-80	12		5.21
												47	-68	15		4.98
												5	-65	15		8.64
												-7	-68	15		8.24
												-37	-83	30		5.08
												-58	-41	42		4.79
												-28	4	48		4.69
SOCIAL COGNITION	Farmer, H., Hertz, U., & Hamilton, A.F.C.	2019	The neural basis of shared preference learning.	Social Cognitive and Affective Neuroscience	25	Visual	Reinforcement learning	Pictures	Negative PE_Sim similar ∩ different	Table 2	MNI	-28	-94	16			4.06	<0.05	Active	Predictable	Violation	Implicit
												32	-54	-16			3.81
												24	-90	18			3.8
												36	-80	22			3.74
												-6	-78	8			3.79
												28	-82	-16			3.67
												-28	-60	-16			3.54
												-26	-48	-14			3.39
									Positive PE_Con ASim ∩ ADif	Table 3	MNI	-12	-6	28			4.54	<0.05	Active	Predictable	Violation	Implicit
												16	-6	28			3.9
												-4	14	12			3.64
									Negative PE_Con ASim ∩ ADiff	Table 3	MNI	56	-46	50			4.22	<0.05	Active	Predictable	Violation	Implicit
												32	-50	40			3.7
												34	50	10			4.2
												60	-58	16			3.85
												44	-42	20			3.72
												42	-54	16			3.19
												10	-56	48			3.72
												60	-20	-16			3.46
												62	-28	-10			3.43
SOCIAL COGNITION	Harris, L.T., & Fiske, S.T.	2010	Neural regions that underlie reinforcement learning are also active for social expectancy violations.	Social Neuroscience	12	Visual	Expectancy violation attribution paradigm	Target sentences and pictures	Warmth expectancy violation	Table 1	Talairach	43	12	29	-4.81			<0.001 corrected	Active	Predictable	Violation	Implicit
												25	18	2	-4.38
									Warmth expectancy consistent	Table 1	Talairach	61	-6	-1	4.34			<0.001 corrected	Active	Predictable	No violation	Implicit
												52	-27	47	4.43
												22	-75	26	4.42
												-33	-45	1	4.78
									Competence expectancy violation	Table 2	Talairach	10	21	-4	-4.45			<0.001 corrected	Active	Predictable	No violation	Implicit
									Competence expectancy consistent	Table 2	Talairach	25	6	-16	4.65			<0.001 corrected	Active	Predictable	No violation	Implicit
												-47	-26	32	4.81
SOCIAL COGNITION	Heil, L., Colizoli, O., Hartstra, E., Kwisthout, J., van Pelt, S., van Rooij, I., & Bekkering, H.	2019	Processing of Prediction Errors in Mentalizing Areas.	Journal of Cognitive Neuroscience	22	Visual	Bowling task	Animated movies	Unexpected > Expected	Table 2	MNI	-44	-64	54			6.3	<0.05 FWE corrected	Active	Predictable	Violation	Explicit
												54	-60	36			5.52
												10	38	58			5.19
												-36	16	54			4.89
												24	64	22			4.63
												20	54	36			4.56
												-48	16	46			4.81
												50	-46	56			4.7
SOCIAL COGNITION	Henco, L., Brandi, M.L., Lahnakoski, J.M., Diaconescu, A.O., Mathys, C., & Schilbach, L.	2020	Bayesian modelling captures inter-individual differences in social belief computations in the putamen and insula.	Cortex	50	Visual	Probabilistic learning task	Computerized agent and two cards	Predicted accuracy of advice - choice phase	Table 2	MNI	52	-60	-6	7.9			<0.05 FWE corrected	Active	Not predictable	No violation	Implicit
												40	-72	-18	4.14
												50	-82	4	4.01
												-58	-24	36	6.25
												-54	-36	50	4.4
												58	10	30	6.15
												-34	-10	58	5.32
												26	-6	68	5.14
												-8	-4	68	4.8
												-22	-8	72	4.75
												-34	-42	50	4.74
												20	4	72	4.73
												54	-22	34	5.91
												62	-16	28	5.62
												44	-34	48	4.03
												-50	-68	-8	5.77
												-56	-58	2	3.29
												16	6	-12	5.04
												18	14	-10	4.32
												22	2	0	4.08
												18	22	-18	3.95
												-40	-28	-26	4.39
												-38	-32	-28	4.23
												-44	-24	-20	4.21
												-32	-40	-28	3.93
									Negative social PE during wrong choices	Table 5	MNI	36	32	-4	5.9			<0.05 FWE corrected	Active	Not predictable	Violation	Implicit
												36	22	-4	4.95
												50	28	2	4.82
												52	8	4	3.84
												0	4	64	4.87
									Positive social PE during correct choices	Table 6	MNI	14	-98	-8	4.59			<0.05 FWE corrected	Active	Not predictable	Violation	Implicit
												36	-96	0	3.66
SOCIAL COGNITION	Klasen, M., Kenworthy, C.A., Mathiak, K.A., Kircher, T.T., & Mathiak, K.	2011	Supramodal representation of emotions.	Journal of Neuroscience	24	Audiovisual	Emotional classification task with congruent/incongruent faces/voices	Dynamic neutral, angry, and happy virtual faces combined with disyllabic pseudowords with neutral, angry, or happy prosody	Congruent > Incongruent	Table 2	Talairach	56	-50	6	3.69			<0.05 FDR corrected	Active	Predictable	No violation	Implicit
												14	-23	-3	3.91
												-16	-26	0	3.71
												-49	-47	6	3.77
												56	-50	6	4.02
												-49	-44	6	4.61
												26	-2	-12	3.87
												-25	-2	-12	4.04
												8	-26	-3	5.22
												-16	-26	0	3.86
												56	-47	6	5.12
												-58	-47	6	4.49
												-58	-29	-6	3.7
												-16	-26	-3	4.91
												20	-23	-3	4.14
												12	-49	10	9.2
												-15	-46	7	6.54
												-45	-7	10	5.81
												48	-64	4	5.23
												-57	-25	13	4.92
												-21	-16	-11	4.9
												30	-7	-14	5.2
												39	-31	58	4.75
												9	2	13	-5.83
												-9	-64	37	-5.83
												6	-70	-20	-6.15
												45	-52	37	-7.73
												-3	20	49	-7.9
												48	11	43	-8.08
												-33	-52	34	-8.62
												-15	-70	-26	-10.29
												-15	-70	-26	-10.3
												-30	-7	-14	4.98
												12	-46	10	5.32
												-12	-49	7	4.65
												27	20	4	5.47
												45	14	7	5.25
												-33	20	4	5.16
												47	-56	39	-0.69
												44	4	39	-0.74
												44	19	30	-0.66
												41	31	27	-0.72
												38	-53	-39	-0.74
												23	-65	24	-0.66
												-37	10	27	-0.68
												-43	-53	42	-0.7
SOCIAL COGNITION	Mende-Siedlecki, P., & Todorov., A.	2016	Neural dissociations between meaningful and mere inconsistency in impression updating.	Social Cognitive and Affective Neuroscience	21	Visual	Impression formation and updating	Faces and sentences	L2 > F3 Main effect of updating	Table S1	Talairach	1.5	16.5	47.5				<0.001 voxel level corrected	Active	Predictable	Violation	Implicit
												-46.5	19.5	-0.5
												40.5	-64.5	47.5
												46.5	43.5	-3.5
												10.5	22.5	-3.5
												1.5	-67.5	41.5
												-40.5	52.5	8.5
												64.5	-37.5	-15.5
												49.5	1.5	-30.5
												-58.5	-34.5	-9.5
												37.5	55.5	11.5
												28.5	-61.5	-27.5
									F3 > L2 Main effect of updating	Table S1	Talairach	1.5	-79.5	-3.5				<0.001 voxel level corrected	Active	Predictable	Violation	Implicit
												46.5	-73.5	-12.5
									A. Positive-to-Negative & Negative-to-Positive > Merely Inconsistent & Control	Table S2	Talairach	-55.5	-37.5	5.5				<0.001 voxel level corrected	Active	Predictable	Violation	Implicit
												-52.5	28.5	8.5
												-58.5	-7.5	-3.5
												58.5	7.5	-15.5
												-43.5	-1.5	47.5
SOCIAL COGNITION	Rilling, J.K., Sanfey, A.G., Aronson, J.A., Nystrom, L.E., & Cohen, J.D.	2004	Opposing BOLD responses to reciprocated and unreciprocated altruism in putative reward pathways.	NeuroReport	19	Visual	Prisoner's Dilemma	Photos and feedback	CC (Both cooperate) > CD (Player 2 does not reciprocates)	Table 1	Talairach	27	57	14	4.92			<0.005	Active	Predictable	No violation	Implicit
												28	56	0	4.12
												8	39	-5	4.1
												10	17	-4	4.21
												-27	7	43	4.22
												-27	-10	7	3.82
												-10	-10	51	4.42
												-27	-27	52	4.51
												-52	-31	-7	3.85
												42	-52	16	4.6
												-19	-69	11	4.25
SOCIAL COGNITION	Schuwerk, T., Dohnel, K., Sodian, B., Keck, I.R., Rupprecht, R., & Sommer, M.	2013	Functional activity and effective connectivity of the posterior medial prefrontal cortex during processing of incongruent mental states.	Human Brain Mapping	21	Visual	Modified Sally-Anne Paradigm	Short video and decision phase	Story phase: incongruent beliefs > congruent beliefs	Table 2	MNI	-46	-74	4	16.85			<0.001 FWE corrected	Active	Predictable	Violation	Implicit
												50	-64	8	10.16
												18	-80	50	10.09
												18	26	2	5.94
												22	36	0	4.19
												-6	24	4	5.29
												-36	-8	54	5.71
												-46	-10	52	5.5
												-54	0	46	5.15
												-4	24	34	5.69
												-4	10	58	5.68
												14	24	38	5.59
												-62	8	10	5.3
												-60	14	4	4.52
												-44	8	2	3.85
												24	4	30	5.1
												28	-6	58	5.02
												36	-10	62	4.98
SOCIAL COGNITION	Seid-Fatemi, A., & Tobler, P.N.	2015	Efficient learning mechanisms hold in the social domain and are implemented in the medial prefrontal cortex.	Social Cognitive and Affective Neuroscience	38	Visual	Blocking paradigm with monetary reward	Figures and monetary outcomes	A > B (Social)	Table 1	MNI	2	60	16	5.14			<0.001 FWE corrected	Active	Predictable	No violation	Implicit
												-6	-52	16	4.74
									A > B (Social vs Individual)	Table 1	MNI	-60	-6	10	5.32			<0.001 FWE corrected	Active	Predictable	No violation	Implicit
												8	-54	58	4.81
												8	56	12	4.52
												48	-78	20	4.35
									Y > X (Social cs Individual)	Table 1	MNI	26	60	6	4.36			<0.001 FWE corrected	Active	Not predictable	No violation	Implicit
									BY_PM > AX_PM (Social)	Table 1	MNI	34	-62	38	4.84			<0.001 FWE corrected	Active	Not predictable	No violation	Implicit
												10	30	38	4.65
SOCIAL COGNITION	Shin, Y.S., Kim, H.Y., & Han, S.	2014	Neural correlates of social perception on response bias.	Brain and Cognition	15	Visual	Response prediction task	Faces and feedback	Incorrect > Correct performance feedback	Table 1	MNI	-6	26	46			3.85	<0.001	Active	Predictable	Violation	Explicit
												6	20	49			4.72
												9	23	40			3.92
												-36	41	34			3.79
												-39	17	34			3.77
												-42	32	31			3.29
												42	14	37			4.31
												36	26	25			3.9
												39	26	34			3.84
												42	14	37			4.31
												36	26	25			3.9
												39	26	34			3.84
												45	11	1			3.28
												-51	5	-38			3.87
												-3	-43	31			3.55
												12	-1	22			3.31
												-15	-31	-11			3.2
												-18	-22	-11			3.18
												3	-10	-14			3.37
SOCIAL COGNITION	Stanley, D.A.	2016	Getting to know you: general and specific neural computations for learning about people.	Social Cognitive and Affective Neuroscience	23	Visual	Dictator game	Faces and Fractals	Gifters > Lotteries (Social > Non social) (Estimate)	Table 1	MNI	42	-50	-20				<0.05 corrected	Active	Predictable	No violation	Explicit
												6	50	37
												-45	-64	19
												33	35	-26
												0	-52	34
												-39	14	-20
												-33	8	49
									Gifters > Lotteries (Social > Non social) (Outcome)	Table 2	MNI	51	-58	28				<0.05 corrected	Active	Predictable	Violation	Explicit
												-60	-55	16
												6	-55	40
												48	-85	-14
												-30	-82	-41
												42	-49	-20
SOCIAL COGNITION	Stefanics, G., Stephan, K.E., & Heinzle, J.	2019	Feature-specific prediction errors for visual mismatch.	NeuroImage	35	Visual	Roving standard paradigm (Visual Mismatch)	Faces	Main effects of emotions PEs	Table 1	MNI	10	-88	26				<0.05 FWE corrected	Active	Predictable	Violation	Implicit
												-2	-78	-8
												-2	-64	0
												14	-66	-2
												-12	-88	-22
												10	-94	8
												6	-82	-14
												8	-94	14
												2	-72	6
												18	-68	10
												18	-86	-14
												-40	-50	-32
												-30	-64	-24
												-42	-66	-30
												-36	-54	-28
												-24	-74	-20
												-20	-80	-24
												-22	-80	-32
												-26	-80	-32
												58	-38	26
												56	-40	6
												58	-42	8
												64	-44	26
												66	-34	10
												60	-42	20
												52	-48	16
												54	-44	14
												54	-24	28
												48	-42	32
												62	-38	12
												-2	-54	54
												0	-56	60
												2	-50	58
												-2	-54	48
												10	-60	42
												8	-58	50
												0	-38	52
												-2	-38	44
												-2	-44	42
												34	-46	-30
												44	-56	-28
												40	-54	-30
												38	-52	-32
												48	-60	-32
												46	-62	-26
												34	-80	-28
												28	-76	-34
												32	-72	-24
												36	-64	-26
												40	-76	-22
												-2	-4	8
												8	-22	10
												14	-28	10
												6	2	58
												8	12	58
												10	14	62
												4	-36	2
												4	-46	4
												-2	-36	8
												14	-48	-6
												18	-52	-6
												22	-48	-8
												22	-46	-12
									Main effects of emotion Predictions	Table 1	MNI	24	-64	-10				<0.05 FWE corrected	Active	Predictable	No violation	Implicit
												22	-74	-10
												22	-56	-8
												32	-54	-14
												12	-76	10
												24	-56	-2
												20	-72	8
												-16	-68	8
												24	-46	-10
												10	-78	-2
												-10	-66	8
												-24	-62	-14
												-22	-48	-8
												-22	-52	-8
												-20	-58	-8
												-28	-72	-12
												-22	-72	-14
												-30	-76	-12
												-18	-70	-10
												54	-44	18
												62	-40	2
												58	-42	8
												54	-28	26
												66	-38	30
SOCIAL COGNITION	Suzuki, S., Harasawa, N., Ueno, K., Gardner, J.L., Ichinohe, N., Haruno, M., Cheng, K., & Nakahara, H.	2012	Learning to Simulate Others' Decisions.	Neuron	36	Visual	Simulated Learning	Fractal stimuli	Simulated-other's reward prediction error	Table 1	Talairach	0	53	4	4.45			<0.05 corrected	Active	Predictable	Violation	Implicit
									Simulated-other's action prediction error	Table 1	Talairach	45	11	43	4.84			<0.05 corrected	Active	Predictable	Violation	Implicit
												6	14	52	4.73
												39	-55	37	4.54
												-45	-52	37	4.08
												39	20	-5	5.08
												6	-19	-2	4.88
												12	-73	-8	4.3
SOCIAL COGNITION	Vanyukov, P.M., Hallquist, M.N., Delgado, M., Szanto, K., & Dombrovski, A.Y.	2019	Neurocomputational mechanisms of adaptive learning in social exchanges.	Cognitive, Affective and Behavioral Neuroscience	39	Visual	Iterated Trust Game	Faces and feedback	Policy prediction errors	Table 1	MNI	-10	-52	40	8.91			<0.001	Active	Predictable	Violation	Explicit
												-25	9	10	9.47
												-10	-69	-22	7.39
												46	29	11	7.72
												-32	17	55	6.06
												25	34	45	4.87
												-3	34	16	6.21
												-6	65	8	6
												29	-42	-27	5.79
												64	-21	29	5.64
ATTENTION	Marini, F., Demeter, E., Roberts, K.C., Chelazzi, L., & Woldorff, M.G.	2016	Orchestrating Proactive and Reactive Mechanisms for Filtering Distracting Information: Brain-Behavior Relationships Revealed by a Mixed-Design fMRI Study.	Journal of Neuroscience	20	Visual	Flanker task	Arrows	Incongruent > Congruent (60% Cong)	Table 2	MNI	40	36	24			6.72	<0.05 FWE corrected	Active	Predictable	Violation	Implicit
												28	-4	48			6.54
												50	6	36			6.11
												6	12	46			5.87
												42	-44	44			7.75
												28	-62	46			7.42
												28	-66	36			6.74
												52	-56	-10			6.57
												-42	24	34			4.41
												-44	52	6			4.05
												-20	46	12			3.4
												-26	58	-6			3.32
									Incongruent > Congruent (60% Incong)	Table 2	MNI	16	0	70			5.19	<0.05 FWE corrected	Active	Not predictable	Violation	Implicit
												12	-46	64			5.44
												22	-44	68			5.43
												56	-28	32			4.5
												54	-44	16			4.49
												46	-60	-6			3.94
												-58	-2	28			3.65
												-40	-72	14			5.36
												-14	-76	36			4.25
												-8	-46	64			5.14
												-14	-42	64			4.97
												-50	-32	34			4.02
ATTENTION	Mastroberardino, S., Santangelo, V., & Macaluso, E.	2015	Crossmodal semantic congruence can affect visuo-spatial processing and activity of the fronto-parietal attention networks.	Frontiers in Integrative Neuroscience	29	Audio; Visual	Cued orientation discrimination judgement	Pictures, Sound, Gabor patch	Invalid > Valid	Table 2	MNI	36	-2	56	5.53			<0.005 FWE corrected	Active	Predictable	Violation	Implicit
												-34	2	58	4.39
												18	-60	56	3.96
ATTENTION	Mayer, A.R., Franco, A.R., & Harrington, D.L.	2008	Neuronal modulation of auditory attention by informative and uninformative spatial cues.	Human Brain Mapping	24	Auditory	Auditory orienting task	Informative and uninformative auditory cues	Uninformative > Informative (SOA 100)	Table I	Talairach	21	-8	63				<0.05 corrected	Active	Not predictable	No violation	Explicit
												7	-12	44
												-28	-15	55
												7	-40	-46
									Uninformative > Informative (SOA 800)	Table I	Talairach	12	-4	65				<0.05 corrected	Active	Not predictable	No violation	Explicit
[truncated: 2,194 more rows]
